# Supplementary material for: Evolved and Plastic Gene Expression in Adaptation of a Specialist Fly to a Novel Niche
Source: Mol Ecol. 2025 Jan 9;34(4):e17653. doi: 10.1111/mec.17653 (PMC11789552; doi:10.1111/mec.17653)
Supplement: Supplementary file 1 — Appendix S1 [file MEC-34-e17653-s001.zip]

Archive with 2 entries (2 files):
- HostShiftGeneExpression_supplementaryTables_R01.xlsx
- SM_R1_v3_HostShiftGeneExpression.docx
