# Supplementary material for: Evolved and Plastic Gene Expression in Adaptation of a Specialist Fly to a Novel Niche
Source: Mol Ecol. 2025 Jan 9;34(4):e17653. doi: 10.1111/mec.17653 (PMC11789552; doi:10.1111/mec.17653)
Supplement: Supplementary file 1 — Appendix S1 [file MEC-34-e17653-s001.zip › HostShiftGeneExpression_supplementaryTables_R01.xlsx]

## Sheet: Contents
Table S2	Sample details.	Sample ID, ecotype, treatment, quality assessment of raw and trimmed reads, Salmon mapping rate and total mapped reads.
Table S3	Differently expressed genes.	Gene ID, mean expression across groups (baseMean), log fold change, standard error, and s-value representing the probability that the effect and its direction (pos./neg.) are likely to be true. Genes are reported where s-value < 0.01, and the effect was considered significant when s-value < 0.001 (analogous to p-value < 0.05). Putative gene functions and names were assigned by EggNOG 2.0 using th…
Table S4	Gene set enrichment analysis of differentially expressed genes.	GSEA on up and down regulated gene sets in each differential expression comparison (comp, e.g., H vs. O), where “down” genes are more expressed in the first treatment (e.g., H) and “up” genes are more expressed in the second treatment (e.g., O). Enrichment was tested using classic Fisher’s exact tests, and Fisher’s exact tests adjusted for GO-term dependency using the parent-child algorithm (TopG…
Table S5	Gene set enrichment analysis of genes that were differentially expressed in both H vs. O and HH vs. OO comparisons.	Enrichment was tested using classic Fisher’s exact tests, and exact tests adjusted for GO-term dependency using the parent-child algorithm (TopGO; Alexa & Rahnenfuhrer, 2016). We use a parent-child p-value cutoff of 0.01 to determine whether a term was significantly enriched. We tested for enriched biological processes (BP) and molecular functions (MF).
Table S6	Summary of weighted gene co-expression network modules.	Membership was calculated as the correlation between expression and module eigengene of a given module. Module ‘centers’ for each sample were calculated as the mean expression of genes with 0.6 or greater membership in a given module.
Table S10	Dunn’s tests comparing population genomic metrics among weighted gene co-expression network modules.	P-values were corrected for multiple comparisons within each population genomic metric (n = 231 tests) using the Benjamini-Hochberg method. [see Table S10, SupplementaryTables.xlsx; dimensions: 1848 x 9].

## Sheet: TableS2_sampleDetails
Run	Sample	Family	Host form	Treatment	Reads	percent_duplicates_raw	percent_gc_raw	sequence_length_raw	total_sequences_raw	cutadapt_percent_trimmed	percent_duplicates_trimmed	percent_gc_trimmed	sequence_length_trimmed	total_sequences_trimmed	total_reads_mapped_salmon	percent_reads_mapped
P18653_112_S8_L001	P18653_112	11	ole	OH	P18653_112_S8_L001_R1_001	83.3693	39	151	18899226	8.67513	83.0166	37	138.021	18895883	6953521	36.7991
P18653_112_S8_L001	P18653_112	11	ole	OH	P18653_112_S8_L001_R2_001	77.9016	38	151	18899226	8.26743	77.5522	37	138.635	18895883	6953521	36.7991
P18653_118_S13_L001	P18653_118	1	het	H	P18653_118_S13_L001_R1_001	80.324	39	151	22463070	6.72525	80.1158	38	140.96	22460900	9190414	40.9174
P18653_118_S13_L001	P18653_118	1	het	H	P18653_118_S13_L001_R2_001	75.6551	39	151	22463070	6.47779	75.4662	38	141.337	22460900	9190414	40.9174
P18653_133_S27_L001	P18653_133	7	het	HH	P18653_133_S27_L001_R1_001	81.562	39	151	25279047	7.48101	81.2945	38	139.82	25276667	9670626	38.2591
P18653_133_S27_L001	P18653_133	7	het	HH	P18653_133_S27_L001_R2_001	78.3006	39	151	25279047	7.29506	78.0312	38	140.098	25276667	9670626	38.2591
P18653_134_S28_L001	P18653_134	4	het	H	P18653_134_S28_L001_R1_001	81.6442	41	151	26218742	7.84846	81.3282	40	139.257	26215813	12703784	48.4585
P18653_134_S28_L001	P18653_134	4	het	H	P18653_134_S28_L001_R2_001	76.501	41	151	26218742	7.47	76.2269	40	139.828	26215813	12703784	48.4585
P18653_136_S30_L001	P18653_136	5	ole	OH	P18653_136_S30_L001_R1_001	89.0648	39	151	17360822	5.26822	89.0436	38	143.238	17350329	6465661	37.2654
P18653_136_S30_L001	P18653_136	5	ole	OH	P18653_136_S30_L001_R2_001	84.0056	38	151	17360822	5.08648	84.0015	38	143.446	17350329	6465661	37.2654
P18653_137_S31_L001	P18653_137	7	het	HO	P18653_137_S31_L001_R1_001	86.9742	40	151	26245492	4.62226	86.9146	40	144.176	26237894	13012692	49.595
P18653_137_S31_L001	P18653_137	7	het	HO	P18653_137_S31_L001_R2_001	82.4181	40	151	26245492	4.47478	82.3606	39	144.368	26237894	13012692	49.595
P18653_139_S33_L001	P18653_139	5	het	H	P18653_139_S33_L001_R1_001	81.2574	42	151	17547735	4.7432	81.1424	41	143.963	17545348	9790857	55.8032
P18653_139_S33_L001	P18653_139	5	het	H	P18653_139_S33_L001_R2_001	77.3661	41	151	17547735	4.65686	77.2438	41	144.08	17545348	9790857	55.8032
P18653_140_S34_L001	P18653_140	1	het	HH	P18653_140_S34_L001_R1_001	81.6125	38	151	27138628	7.33128	81.4068	37	140.052	27134909	8606148	31.7161
P18653_140_S34_L001	P18653_140	1	het	HH	P18653_140_S34_L001_R2_001	75.5723	37	151	27138628	6.8703	75.3761	36	140.761	27134909	8606148	31.7161
P18653_143_S37_L001	P18653_143	2	het	HH	P18653_143_S37_L001_R1_001	80.2542	36	151	22169644	6.89476	80.0789	35	140.706	22167914	6620573	29.8656
P18653_143_S37_L001	P18653_143	2	het	HH	P18653_143_S37_L001_R2_001	76.7043	36	151	22169644	6.61657	76.5415	35	141.145	22167914	6620573	29.8656
P18653_144_S38_L001	P18653_144	2	het	H	P18653_144_S38_L001_R1_001	82.6753	40	151	31739065	7.36244	82.3942	39	139.988	31736164	13698589	43.164
P18653_144_S38_L001	P18653_144	2	het	H	P18653_144_S38_L001_R2_001	79.102	40	151	31739065	7.15498	78.8243	39	140.301	31736164	13698589	43.164
P18653_148_S41_L001	P18653_148	5	ole	OO	P18653_148_S41_L001_R1_001	78.948	38	151	21965994	6.70797	78.7506	37	140.984	21964833	8670958	39.4765
P18653_148_S41_L001	P18653_148	5	ole	OO	P18653_148_S41_L001_R2_001	75.0671	38	151	21965994	6.48102	74.8635	37	141.339	21964833	8670958	39.4765
P18653_152_S43_L001	P18653_152	1	het	HO	P18653_152_S43_L001_R1_001	82.5719	38	151	25460044	7.95835	82.307	37	139.095	25457890	8445636	33.1749
P18653_152_S43_L001	P18653_152	1	het	HO	P18653_152_S43_L001_R2_001	78.6808	38	151	25460044	7.70172	78.4245	37	139.491	25457890	8445636	33.1749
P18653_153_S44_L001	P18653_153	9	het	HH	P18653_153_S44_L001_R1_001	82.7659	39	151	29481990	7.48445	82.4905	38	139.811	29479119	11800722	40.0308
P18653_153_S44_L001	P18653_153	9	het	HH	P18653_153_S44_L001_R2_001	78.688	39	151	29481990	7.21063	78.4305	38	140.233	29479119	11800722	40.0308
P18653_154_S45_L001	P18653_154	2	ole	OO	P18653_154_S45_L001_R1_001	82.7656	38	151	24212040	6.63212	82.5778	37	141.099	24210680	9105472	37.6093
P18653_154_S45_L001	P18653_154	2	ole	OO	P18653_154_S45_L001_R2_001	78.8756	38	151	24212040	6.40054	78.6855	37	141.455	24210680	9105472	37.6093
P18653_155_S46_L001	P18653_155	1	ole	OH	P18653_155_S46_L001_R1_001	84.8343	38	151	22218347	6.97285	84.6199	37	140.585	22216962	7790979	35.0677
P18653_155_S46_L001	P18653_155	1	ole	OH	P18653_155_S46_L001_R2_001	81.1013	38	151	22218347	6.79194	80.9023	37	140.861	22216962	7790979	35.0677
P18653_156_S47_L001	P18653_156	3	het	HO	P18653_156_S47_L001_R1_001	81.7626	39	151	23997608	5.69492	81.5796	39	142.521	23995889	10677298	44.4964
P18653_156_S47_L001	P18653_156	3	het	HO	P18653_156_S47_L001_R2_001	77.8077	39	151	23997608	5.52982	77.6444	39	142.773	23995889	10677298	44.4964
P18653_157_S48_L001	P18653_157	9	ole	O	P18653_157_S48_L001_R1_001	83.7024	37	151	22527430	7.52297	83.4918	36	139.777	22522601	7573633	33.6268
P18653_157_S48_L001	P18653_157	9	ole	O	P18653_157_S48_L001_R2_001	76.455	37	151	22527430	6.92743	76.276	36	140.681	22522601	7573633	33.6268
P18653_159_S50_L001	P18653_159	3	het	H	P18653_159_S50_L001_R1_001	81.5064	40	151	29814847	6.66958	81.2761	39	141.039	29812900	13460367	45.1495
P18653_159_S50_L001	P18653_159	3	het	H	P18653_159_S50_L001_R2_001	77.5161	40	151	29814847	6.46819	77.3048	39	141.344	29812900	13460367	45.1495
P18653_160_S51_L001	P18653_160	1	ole	O	P18653_160_S51_L001_R1_001	84.2576	39	151	28412112	6.33416	84.0764	38	141.55	28410759	11145338	39.2293
P18653_160_S51_L001	P18653_160	1	ole	O	P18653_160_S51_L001_R2_001	80.501	39	151	28412112	6.15894	80.3348	38	141.817	28410759	11145338	39.2293
P18653_161_S52_L001	P18653_161	9	het	H	P18653_161_S52_L001_R1_001	81.3142	37	151	27114142	6.60999	81.1469	36	141.141	27112052	8221665	30.3248
P18653_161_S52_L001	P18653_161	9	het	H	P18653_161_S52_L001_R2_001	77.3838	37	151	27114142	6.36138	77.2183	36	141.535	27112052	8221665	30.3248
P18653_162_S53_L001	P18653_162	2	het	HO	P18653_162_S53_L001_R1_001	79.7941	39	151	23161479	6.24438	79.6172	38	141.687	23160196	9956865	42.9913
P18653_162_S53_L001	P18653_162	2	het	HO	P18653_162_S53_L001_R2_001	72.8948	39	151	23161479	5.76922	72.7277	38	142.424	23160196	9956865	42.9913
P18653_163_S54_L001	P18653_163	4	het	HH	P18653_163_S54_L001_R1_001	84.4641	39	151	25105111	7.54054	84.246	38	139.724	25103622	8408074	33.4935
P18653_163_S54_L001	P18653_163	4	het	HH	P18653_163_S54_L001_R2_001	80.1398	39	151	25105111	7.32209	79.9295	38	140.056	25103622	8408074	33.4935
P18653_164_S55_L001	P18653_164	9	het	HO	P18653_164_S55_L001_R1_001	79.7377	37	151	22784106	6.06344	79.6038	36	141.966	22782993	7805186	34.2588
P18653_164_S55_L001	P18653_164	9	het	HO	P18653_164_S55_L001_R2_001	76.783	37	151	22784106	5.88817	76.6565	36	142.251	22782993	7805186	34.2588
P18653_165_S56_L001	P18653_165	2	ole	OH	P18653_165_S56_L001_R1_001	83.6949	38	151	25175021	6.57115	83.4953	37	141.195	25173608	9349010	37.1381
P18653_165_S56_L001	P18653_165	2	ole	OH	P18653_165_S56_L001_R2_001	78.5519	38	151	25175021	6.26255	78.3633	37	141.674	25173608	9349010	37.1381
P18653_166_S57_L001	P18653_166	9	ole	OH	P18653_166_S57_L001_R1_001	84.9196	38	151	33319279	5.79394	84.763	38	142.372	33317371	12836283	38.5273
P18653_166_S57_L001	P18653_166	9	ole	OH	P18653_166_S57_L001_R2_001	79.0739	38	151	33319279	5.48973	78.9343	37	142.849	33317371	12836283	38.5273
P18653_167_S58_L001	P18653_167	7	ole	OH	P18653_167_S58_L001_R1_001	83.5054	40	151	31095944	9.52459	83.033	39	136.723	31092167	13312819	42.8173
P18653_167_S58_L001	P18653_167	7	ole	OH	P18653_167_S58_L001_R2_001	79.7122	40	151	31095944	9.17824	79.2352	39	137.242	31092167	13312819	42.8173
P18653_168_S59_L001	P18653_168	5	ole	O	P18653_168_S59_L001_R1_001	84.0898	40	151	32347752	7.01631	83.8116	39	140.513	32346166	14101379	43.5952
P18653_168_S59_L001	P18653_168	5	ole	O	P18653_168_S59_L001_R2_001	81.0015	40	151	32347752	6.87635	80.7469	39	140.724	32346166	14101379	43.5952
P18653_169_S60_L001	P18653_169	6	ole	OO	P18653_169_S60_L001_R1_001	88.6101	41	151	23350185	5.8428	88.5106	41	142.303	23346144	11610515	49.732
P18653_169_S60_L001	P18653_169	6	ole	OO	P18653_169_S60_L001_R2_001	85.1191	41	151	23350185	5.72491	85.0309	40	142.456	23346144	11610515	49.732
P18653_170_S61_L001	P18653_170	5	het	HH	P18653_170_S61_L001_R1_001	81.9712	39	151	25263521	7.65886	81.695	38	139.545	25262055	9520283	37.6861
P18653_170_S61_L001	P18653_170	5	het	HH	P18653_170_S61_L001_R2_001	76.8358	39	151	25263521	7.27192	76.5826	38	140.136	25262055	9520283	37.6861
P18653_171_S62_L001	P18653_171	1	ole	OO	P18653_171_S62_L001_R1_001	84.2083	40	151	26299907	7.85349	83.8609	39	139.253	26298033	11007620	41.8572
P18653_171_S62_L001	P18653_171	1	ole	OO	P18653_171_S62_L001_R2_001	79.7619	40	151	26299907	7.56164	79.4246	39	139.69	26298033	11007620	41.8572
P18653_172_S63_L001	P18653_172	4	het	HO	P18653_172_S63_L001_R1_001	83.5543	40	151	28032456	7.74193	83.2801	39	139.411	28031135	10950106	39.0641
P18653_172_S63_L001	P18653_172	4	het	HO	P18653_172_S63_L001_R2_001	80.2369	39	151	28032456	7.56732	79.9796	39	139.679	28031135	10950106	39.0641
P18653_173_S64_L001	P18653_173	3	het	HH	P18653_173_S64_L001_R1_001	82.7724	38	151	25277646	8.4147	82.4954	37	138.396	25276525	7549533	29.8678
P18653_173_S64_L001	P18653_173	3	het	HH	P18653_173_S64_L001_R2_001	78.8407	38	151	25277646	8.12871	78.5709	37	138.838	25276525	7549533	29.8678
P18653_174_S65_L001	P18653_174	7	ole	O	P18653_174_S65_L001_R1_001	84.4174	38	151	28797511	6.10473	84.2615	37	141.901	28796198	10369299	36.0093
P18653_174_S65_L001	P18653_174	7	ole	O	P18653_174_S65_L001_R2_001	78.6005	37	151	28797511	5.79523	78.4548	37	142.383	28796198	10369299	36.0093
P18653_175_S66_L001	P18653_175	6	ole	O	P18653_175_S66_L001_R1_001	83.9523	39	151	32096358	5.88063	83.7752	38	142.244	32093721	13527577	42.1502
P18653_175_S66_L001	P18653_175	6	ole	O	P18653_175_S66_L001_R2_001	80.0806	39	151	32096358	5.68956	79.9273	38	142.534	32093721	13527577	42.1502
P18653_176_S67_L001	P18653_176	7	ole	OO	P18653_176_S67_L001_R1_001	96.9472	40	151	17861126	3.60625	96.9639	40	145.716	17853606	268918	1.50624
P18653_176_S67_L001	P18653_176	7	ole	OO	P18653_176_S67_L001_R2_001	96.0553	42	151	17861126	3.50866	96.0624	41	145.84	17853606	268918	1.50624
P18653_177_S68_L001	P18653_177	9	ole	OO	P18653_177_S68_L001_R1_001	83.2354	39	151	24854838	6.0782	83.0166	38	141.94	24853626	9577049	38.5338
P18653_177_S68_L001	P18653_177	9	ole	OO	P18653_177_S68_L001_R2_001	79.7114	38	151	24854838	5.94184	79.5037	38	142.146	24853626	9577049	38.5338
P18653_178_S69_L001	P18653_178	7	het	H	P18653_178_S69_L001_R1_001	81.7907	39	151	24245868	7.19635	81.5468	39	140.253	24243496	9667579	39.877
P18653_178_S69_L001	P18653_178	7	het	H	P18653_178_S69_L001_R2_001	73.8386	39	151	24245868	6.57301	73.6308	38	141.204	24243496	9667579	39.877
P18653_179_S70_L001	P18653_179	5	het	HO	P18653_179_S70_L001_R1_001	80.9097	39	151	21320625	5.63148	80.7476	39	142.613	21319510	9035525	42.3815
P18653_179_S70_L001	P18653_179	5	het	HO	P18653_179_S70_L001_R2_001	77.1703	39	151	21320625	5.49643	77.0137	39	142.82	21319510	9035525	42.3815
P18653_180_S71_L001	P18653_180	11	ole	O	P18653_180_S71_L001_R1_001	83.171	38	151	23841265	6.2432	83.0007	37	141.689	23839907	8531349	35.786
P18653_180_S71_L001	P18653_180	11	ole	O	P18653_180_S71_L001_R2_001	80.1513	38	151	23841265	6.09973	79.9865	37	141.907	23839907	8531349	35.786
P18653_204_S72_L001	P18653_204	11	ole	OO	P18653_204_S72_L001_R1_001	82.7569	40	151	27686913	7.17832	82.4869	39	140.266	27685610	12723236	45.9561
P18653_204_S72_L001	P18653_204	11	ole	OO	P18653_204_S72_L001_R2_001	78.9149	40	151	27686913	7.0002	78.6722	39	140.536	27685610	12723236	45.9561

## Sheet: Table3_DEgenes
Comparison	geneID	baseMean	log2FoldChange	lfcSE	svalue	geneFunction	geneName
H_vs_O	Tcon_g23712	442.286	-5.40235	0.666581	2.64668e-16	Belongs to the class-III pyridoxal-phosphate-dependent aminotransferase family	PHYKPL
H_vs_O	Tcon_g23447	129.657	-2.63778	0.365996	1.42985e-13	NA	NA
H_vs_O	Tcon_g20841	36603.8	-0.832757	0.124136	3.37477e-12	GTPase activity	EEF2
H_vs_O	Tcon_g1399	5400.54	7.07014	1.08078	1.01353e-11	NA	NA
H_vs_O	Tcon_g19441	3304.07	2.61588	0.413946	3.43731e-11	S-adenosylmethionine-homocysteine S-methyltransferase activity	-
H_vs_O	Tcon_g245	29.5803	2.32461	0.373634	6.96459e-11	Oxidoreductase activity. It is involved in the biological process described with oxidation-reduction process	FAXDC2
H_vs_O	Tcon_g20565	718.039	2.31555	0.3745	1.04608e-10	NA	NA
H_vs_O	Tcon_g16695	187.745	2.10452	0.345349	1.60403e-10	-	-
H_vs_O	Tcon_g20689	1419.33	13.3029	2.19748	2.21211e-10	Structural constituent of ribosome. It is involved in the biological process described with translation	RpS14a
H_vs_O	Tcon_g615	166.725	5.5111	0.915882	2.87791e-10	Glutathione transferase activity. It is involved in the biological process described with glutathione metabolic process	GstE3
H_vs_O	Tcon_g10326	2196.08	-0.917203	0.154761	4.02216e-10	component of the eukaryotic translation initiation factor 3 (eIF-3) complex, which is involved in protein synthesis of a specialized repertoire of mRNAs and, together with other initiation factors, stimulates binding of mRNA and methionyl-tRNAi to the 40S ribosome. The eIF-3 complex specifically targets and initiates translation of a subset of mRNAs involved in cell proliferation	EIF3C
H_vs_O	Tcon_g4316	48649.2	-1.01251	0.171478	5.15993e-10	This protein promotes the GTP-dependent binding of aminoacyl-tRNA to the A-site of ribosomes during protein biosynthesis	-
H_vs_O	Tcon_g8262	523.824	1.81083	0.311993	7.2526e-10	-	-
H_vs_O	Tcon_g4143	1156	-0.935255	0.161615	9.29473e-10	Translation release factor activity, codon specific. It is involved in the biological process described with translational termination	ETF1
H_vs_O	Tcon_g21685	708.711	2.3133	0.405566	1.25785e-09	Carboxylic ester hydrolase activity	-
H_vs_O	Tcon_g6887	899.872	1.60562	0.287035	1.87336e-09	Kazal-type serine protease inhibitor domain	-
H_vs_O	Tcon_g9682	74.07	1.78113	0.32373	2.86826e-09	Belongs to the class-I aminoacyl-tRNA synthetase family	RARS
H_vs_O	Tcon_g2313	76.4929	-8.35245	1.52323	3.86805e-09	Kelch-like protein	-
H_vs_O	Tcon_g11226	125.837	4.77939	0.873511	4.839e-09	Belongs to the peptidase S1 family	-
H_vs_O	Tcon_g5923	218.664	1.7466	0.31974	5.77036e-09	metalloendopeptidase activity. It is involved in the biological process described with proteolysis	-
H_vs_O	Tcon_g10101	3145.19	-1.20149	0.22053	6.70714e-09	Importin beta-3	IPO5
H_vs_O	Tcon_g13222	133.865	-3.09139	0.568371	7.61974e-09	activity. It is involved in the biological process described with oxidation-reduction process	BBOX1
H_vs_O	Tcon_g5491	40.8437	-1.73233	0.319844	8.61223e-09	NA	NA
H_vs_O	Tcon_g1302	49.655	-2.2643	0.420022	9.71387e-09	ATP binding. It is involved in the biological process described with protein phosphorylation	Vkr
H_vs_O	Tcon_g2798	1800	7.40321	1.37414	1.07539e-08	NA	NA
H_vs_O	Tcon_g12243	1697.77	-1.00682	0.187464	1.18483e-08	RNA-binding component of the eukaryotic translation initiation factor 3 (eIF-3) complex, which is involved in protein synthesis of a specialized repertoire of mRNAs and, together with other initiation factors, stimulates binding of mRNA and methionyl-tRNAi to the 40S ribosome. The eIF-3 complex specifically targets and initiates translation of a subset of mRNAs involved in cell proliferation	EIF3A
H_vs_O	Tcon_g24352	317.056	1.13027	0.211078	1.29959e-08	GTP-specific succinyl-CoA synthetase functions in the citric acid cycle (TCA), coupling the hydrolysis of succinyl-CoA to the synthesis of GTP and thus represents the only step of substrate-level phosphorylation in the TCA. The beta subunit provides nucleotide specificity of the enzyme and binds the substrate succinate, while the binding sites for coenzyme A and phosphate are found in the alpha s…	-
H_vs_O	Tcon_g9291	178.603	-1.69963	0.317573	1.40856e-08	It is involved in the biological process described with protein phosphorylation	PRKG1
H_vs_O	Tcon_g12468	62.2527	3.34178	0.62507	1.51481e-08	-	-
H_vs_O	Tcon_g2752	821.341	-0.755993	0.142874	1.6667e-08	Hamartin protein	TSC1
H_vs_O	Tcon_g20411	3150.18	1.8279	0.346113	1.81992e-08	It is involved in the biological process described with	Cyt-b5-r
H_vs_O	Tcon_g6694	183.497	-0.943136	0.179091	1.98061e-08	Protein kinase binding. It is involved in the biological process described with regulation of transcription, DNA-templated	CCNT2
H_vs_O	Tcon_g3540	1997.46	1.35467	0.257276	2.1325e-08	activity. It is involved in the biological process described with	CNDP2
H_vs_O	Tcon_g13202	38.056	-2.43082	0.470837	2.42762e-08	Catalytic activity	PPTC7
H_vs_O	Tcon_g18093	681.844	0.987352	0.191585	2.7233e-08	carbohydrate binding	EMC7
H_vs_O	Tcon_g5184	541.395	1.56205	0.303434	3.01348e-08	It is involved in the biological process described with protein folding	FKBP2
H_vs_O	Tcon_g11752	382.505	0.726262	0.141675	3.33144e-08	Essential component of the cytosolic iron-sulfur (Fe S) protein assembly machinery. Required for the maturation of extramitochondrial Fe S proteins	CIAO1
H_vs_O	Tcon_g1072	345.282	-1.99813	0.391418	3.67936e-08	It is involved in the biological process described with	InR
H_vs_O	Tcon_g13644	827.005	0.921655	0.180902	4.03265e-08	Glucosidase II beta subunit-like protein	OS9
H_vs_O	Tcon_g14250	1505.35	-0.771375	0.153338	4.54318e-08	RNA-binding component of the eukaryotic translation initiation factor 3 (eIF-3) complex, which is involved in protein synthesis of a specialized repertoire of mRNAs and, together with other initiation factors, stimulates binding of mRNA and methionyl-tRNAi to the 40S ribosome. The eIF-3 complex specifically targets and initiates translation of a subset of mRNAs involved in cell proliferation	EIF3B
H_vs_O	Tcon_g19868	184.5	-2.05389	0.410208	5.10673e-08	DNA topoisomerase type I activity. It is involved in the biological process described with DNA topological change	1.00 TOP
H_vs_O	Tcon_g11830	12.3628	4.20656	0.843263	5.70977e-08	NA	NA
H_vs_O	Tcon_g14061	38.649	2.50011	0.501691	6.30359e-08	Beat protein	-
H_vs_O	Tcon_g961	311.856	2.4412	0.494893	7.08157e-08	metalloendopeptidase activity. It is involved in the biological process described with proteolysis	-
H_vs_O	Tcon_g1484	184.866	0.924301	0.187951	7.89673e-08	Post-GPI attachment to proteins	PGAP3
H_vs_O	Tcon_g7533	753.895	0.854428	0.173755	8.67814e-08	activity. It is involved in the biological process described with metabolic process	ECHDC3
H_vs_O	Tcon_g5056	328.466	4.20687	0.862104	9.6234e-08	Asparagine synthase (glutamine-hydrolyzing) activity. It is involved in the biological process described with asparagine biosynthetic process	-
H_vs_O	Tcon_g18218	56.5886	3.6324	0.749112	1.07158e-07	Haloacid dehalogenase-like hydrolase	-
H_vs_O	Tcon_g9818	13.1018	4.61934	0.954468	1.1824e-07	NA	NA
H_vs_O	Tcon_g14309	126.985	1.96386	0.40627	1.29266e-07	NA	NA
H_vs_O	Tcon_g2797	321.954	6.17957	1.27865	1.39925e-07	NA	NA
H_vs_O	Tcon_g11613	39.237	2.61474	0.54172	1.5058e-07	-	-
H_vs_O	Tcon_g18876	349.19	-0.7897	0.163659	1.60928e-07	NMDA receptor-regulated protein 1	NAA15
H_vs_O	Tcon_g6606	37.9122	1.97434	0.411585	1.72868e-07	activity. It is involved in the biological process described with intracellular signal transduction	-
H_vs_O	Tcon_g2589	1961.04	0.48219	0.102488	1.92824e-07	It is involved in the biological process described with protein phosphorylation	-
H_vs_O	Tcon_g4327	269.552	-2.15426	0.460599	2.15361e-07	-	-
H_vs_O	Tcon_g10916	632.974	-1.53387	0.328422	2.37949e-07	Transmembrane amino acid transporter protein	-
H_vs_O	Tcon_g9402	63.4376	2.76906	0.593654	2.60525e-07	Oxidoreductase activity, acting on single donors with incorporation of molecular oxygen, incorporation of two atoms of oxygen	-
H_vs_O	Tcon_g12996	131.177	-0.851682	0.183009	2.83729e-07	nucleic acid binding	SETD1B
H_vs_O	Tcon_g11309	269.756	-0.980849	0.212046	3.10121e-07	FAM76 protein	FAM76B
H_vs_O	Tcon_g12794	22095.6	1.93789	0.42058	3.38417e-07	NA	NA
H_vs_O	Tcon_g11473	246.015	0.644055	0.139819	3.66009e-07	Gaa1-like, GPI transamidase component	GPAA1
H_vs_O	Tcon_g1332	237.534	0.839148	0.182286	3.93176e-07	Sequence-specific DNA binding	NFYB
H_vs_O	Tcon_g14415	385.004	-4.36293	0.947948	4.19647e-07	Carboxylic ester hydrolase activity. It is involved in the biological process described with lipid metabolic process	PNLIP
H_vs_O	Tcon_g4736	52.8734	-1.11007	0.241787	4.47106e-07	NA	NA
H_vs_O	Tcon_g6612	152.874	-1.74074	0.38003	4.75469e-07	actin filament reorganization	FRY
H_vs_O	Tcon_g6702	112.152	-1.9551	0.426974	5.03245e-07	RAVE protein 1 C terminal	DMXL1
H_vs_O	Tcon_g4319	5859.69	0.874164	0.191297	5.31761e-07	isomerase activity. It is involved in the biological process described with cell redox homeostasis	PDIA3
H_vs_O	Tcon_g3639	240.361	-2.60705	0.570912	5.59997e-07	Transmembrane transporter activity. It is involved in the biological process described with transmembrane transport	-
H_vs_O	Tcon_g11850	248.669	1.12683	0.247169	5.88718e-07	Oligosaccharyltransferase subunit 5	TMEM258
H_vs_O	Tcon_g4550	43.1443	-2.01894	0.442894	6.16705e-07	Zinc ion binding	Mical
H_vs_O	Tcon_g13293	1020.89	1.07346	0.236016	6.45704e-07	Required during the maturation of the embryonic nervous system for maintenance of neuronal and cuticular connectivity. Essential for maintenance of dopaminergic neurons and dopamine levels	MANF
H_vs_O	Tcon_g20029	265.476	1.77807	0.391038	6.74122e-07	beta-N-acetylhexosaminidase activity. It is involved in the biological process described with carbohydrate metabolic process	-
H_vs_O	Tcon_g10520	5007.42	-2.1958	0.483026	7.01968e-07	It is involved in the biological process described with protein phosphorylation	unc-22
H_vs_O	Tcon_g13015	1597.74	0.818947	0.180573	7.30961e-07	Eca and bai are essential, though not redundant, for dorsoventral patterning of the embryo. Specifically required during early embryogenesis for the activity of maternal tkv, while the zygotic tkv is not affected	TMED10
H_vs_O	Tcon_g17442	555.218	-0.610896	0.134897	7.60403e-07	Domain of unknown function (DUF3538)	BAG6
H_vs_O	Tcon_g11394	2084.67	1.13649	0.251232	7.89992e-07	Possible membrane-associated motif in LPS-induced tumor necrosis factor alpha factor (LITAF), also known as PIG7, and other animal proteins.	-
H_vs_O	Tcon_g3127	63.6266	-1.21356	0.268624	8.19938e-07	hydrolase activity, acting on acid anhydrides. It is involved in the biological process described with transcription, DNA-templated	-
H_vs_O	Tcon_g19808	185.496	0.966608	0.213963	8.49138e-07	Belongs to the small Tim family	TIMM9
H_vs_O	Tcon_g12950	351.632	0.649144	0.143948	8.79122e-07	Ubiquitin homologues	-
H_vs_O	Tcon_g9744	6.61745	-3.43434	0.762589	9.09525e-07	DNA binding	-
H_vs_O	Tcon_g15218	197.444	1.10006	0.244303	9.39319e-07	OST3 / OST6 family, transporter family	OSTC
H_vs_O	Tcon_g25089	50.6197	3.30167	0.733643	9.68867e-07	It is involved in the biological process described with transmembrane transport	-
H_vs_O	Tcon_g12069	15.8778	-2.13521	0.474468	9.97739e-07	Cyclin-dependent protein serine threonine kinase regulator activity. It is involved in the biological process described with regulation of cell	CABLES1
H_vs_O	Tcon_g3716	1548.76	-2.41431	0.53649	1.02594e-06	Heme-dependent dioxygenase that catalyzes the oxidative cleavage of the L-tryptophan (L-Trp) pyrrole ring and converts L- tryptophan to N-formyl-L-kynurenine. Catalyzes the oxidative cleavage of the indole moiety	TDO2
H_vs_O	Tcon_g3873	3182.66	2.38242	0.529636	1.05385e-06	Transmembrane transporter activity. It is involved in the biological process described with transmembrane transport	-
H_vs_O	Tcon_g3040	8558.56	-3.59643	0.800631	1.08228e-06	flavin adenine dinucleotide binding. It is involved in the biological process described with oxidation-reduction process	-
H_vs_O	Tcon_g23105	18.9872	-2.37451	0.529284	1.11117e-06	GTP binding. It is involved in the biological process described with	-
H_vs_O	Tcon_g3159	268.86	-1.80003	0.401881	1.14081e-06	It is involved in the biological process described with protein phosphorylation	MKNK1
H_vs_O	Tcon_g21259	676.551	1.02991	0.230304	1.17119e-06	It is involved in the biological process described with	COPZ1
H_vs_O	Tcon_g18919	195.424	0.676754	0.151383	1.20121e-06	Belongs to the cytochrome b5 family	-
H_vs_O	Tcon_g7249	149.9	-0.60433	0.135314	1.23144e-06	Zinc finger CCHC domain-containing protein 8	ZCCHC8
H_vs_O	Tcon_g4269	312.661	-1.60593	0.360194	1.26257e-06	cell-cell junction organization	C9orf172
H_vs_O	Tcon_g17641	265.88	-0.97959	0.220069	1.29454e-06	high mobility group	SMARCE1
H_vs_O	Tcon_g2549	36.9239	-1.51859	0.345476	1.33904e-06	-	-
H_vs_O	Tcon_g19196	12.9101	-2.75894	0.628122	1.38349e-06	NA	NA
H_vs_O	Tcon_g18972	66.7293	2.51261	0.573547	1.43018e-06	Oxidoreductase activity. It is involved in the biological process described with oxidation-reduction process	-
H_vs_O	Tcon_g19493	178.476	-0.991293	0.226504	1.47712e-06	Protein kinase binding. It is involved in the biological process described with regulation of cyclin-dependent protein serine threonine kinase activity	CNPPD1
H_vs_O	Tcon_g4249	1769.34	1.45388	0.332556	1.52442e-06	-	-
H_vs_O	Tcon_g1892	114.672	0.649629	0.148854	1.57297e-06	Haloacid dehalogenase-like hydrolase	HDHD2
H_vs_O	Tcon_g206	235.358	0.991963	0.227942	1.62423e-06	Eukaryotic protein of unknown function (DUF846)	TVP23B
H_vs_O	Tcon_g21847	713.306	1.49879	0.344728	1.67574e-06	TLR4 regulator and MIR-interacting MSAP	CNPY2
H_vs_O	Tcon_g6956	118.353	0.59441	0.136752	1.72658e-06	single-stranded DNA binding. It is involved in the biological process described with DNA replication	SSBP1
H_vs_O	Tcon_g9151	215.484	0.801575	0.184432	1.77658e-06	Belongs to the adaptor complexes small subunit family	AP2S1
H_vs_O	Tcon_g3451	17.2492	-1.67011	0.385396	1.82954e-06	Hormone activity	-
H_vs_O	Tcon_g7386	337.31	-0.554179	0.128304	1.88612e-06	binding. It is involved in the biological process described with mRNA processing	RBM26
H_vs_O	Tcon_g14547	8.56982	-4.0972	0.952283	1.94741e-06	C2 domain	Sytalpha
H_vs_O	Tcon_g7351	346.214	0.710749	0.165763	2.01295e-06	E2-like enzyme which forms an intermediate with UFM1 via a thioester linkage	UFC1
H_vs_O	Tcon_g2712	22.614	-1.66736	0.389443	2.07967e-06	Catalytic activity. It is involved in the biological process described with aromatic amino acid family metabolic process	GSTZ1
H_vs_O	Tcon_g8672	1312.87	-16.0657	3.75259	2.14525e-06	NA	NA
H_vs_O	Tcon_g3376	183.649	-2.0664	0.482683	2.20971e-06	NA	NA
H_vs_O	Tcon_g21948	113.196	-2.09146	0.489018	2.2746e-06	Belongs to the mitochondrial carrier (TC 2.A.29) family	SLC25A25
H_vs_O	Tcon_g21097	345.115	-1.25044	0.292413	2.33855e-06	NA	NA
H_vs_O	Tcon_g18136	1924.83	-0.65654	0.15365	2.40265e-06	NAC domain	NACA
H_vs_O	Tcon_g12347	79.0176	-1.37991	0.323004	2.46594e-06	Tudor domain	RNF17
H_vs_O	Tcon_g13536	517.441	0.834608	0.195409	2.52853e-06	It is involved in the biological process described with transport	NUTF2
H_vs_O	Tcon_g606	321.153	0.733228	0.172616	2.5992e-06	Transferase activity, transferring glycosyl groups. It is involved in the biological process described with carbohydrate metabolic process	-
H_vs_O	Tcon_g11611	4935.16	-0.698124	0.164874	2.67432e-06	unfolded protein binding. It is involved in the biological process described with	DNAJA4
H_vs_O	Tcon_g161	314.112	0.498019	0.117652	2.74875e-06	Belongs to the adaptor complexes small subunit family	AP1S2
H_vs_O	Tcon_g4074	44.7475	3.85223	0.91027	2.82237e-06	NA	NA
H_vs_O	Tcon_g10393	156.376	0.880528	0.208296	2.89678e-06	Component of the EKC KEOPS complex that is required for the formation of a threonylcarbamoyl group on adenosine at position 37 (t(6)A37) in tRNAs that read codons beginning with adenine. The complex is probably involved in the transfer of the threonylcarbamoyl moiety of threonylcarbamoyl-AMP (TC-AMP) to the N6 group of A37. Likely plays a direct catalytic role in this reaction, but requires other…	OSGEP
H_vs_O	Tcon_g11461	22.4301	-1.53653	0.363534	2.97025e-06	Regulator of the Hippo SWH (Sav Wts Hpo) signaling pathway, a signaling pathway that plays a pivotal role in organ size control and tumor suppression by restricting proliferation and promoting apoptosis. The core of this pathway is composed of a kinase cascade wherein Hippo (Hpo), in complex with its regulatory protein Salvador (Sav), phosphorylates and activates Warts (Wts) in complex with its r…	WWC1
H_vs_O	Tcon_g17697	12.4847	-1.83655	0.434889	3.04408e-06	It is involved in the biological process described with protein phosphorylation	STK11
H_vs_O	Tcon_g5792	64.455	-1.61255	0.382246	3.11865e-06	Transferase activity, transferring phosphorus-containing groups. It is involved in the biological process described with tRNA splicing, via endonucleolytic cleavage and ligation	TRPT1
H_vs_O	Tcon_g22788	98.105	-1.70481	0.404127	3.19207e-06	NA	NA
H_vs_O	Tcon_g4930	119.595	3.27481	0.776951	3.26588e-06	Transferase activity, transferring hexosyl groups. It is involved in the biological process described with metabolic process	UGT2A1
H_vs_O	Tcon_g20060	173.234	-2.64131	0.628277	3.34338e-06	Immunoglobulin	Unc-89
H_vs_O	Tcon_g10142	1928.23	-0.672119	0.159884	3.4198e-06	mRNA cap-binding component of the eukaryotic translation initiation factor 3 (eIF-3) complex, which is involved in protein synthesis of a specialized repertoire of mRNAs and, together with other initiation factors, stimulates binding of mRNA and methionyl-tRNAi to the 40S ribosome. The eIF-3 complex specifically targets and initiates translation of a subset of mRNAs involved in cell proliferation…	EIF3D
H_vs_O	Tcon_g19244	170.873	0.651878	0.155226	3.49695e-06	It is involved in the biological process described with isoprenoid biosynthetic process	FDPS
H_vs_O	Tcon_g13613	858.744	2.09692	0.499332	3.57296e-06	Catalyzes the oxidation of uric acid to 5- hydroxyisourate, which is further processed to form (S)-allantoin	UOX
H_vs_O	Tcon_g739	2646.9	2.59331	0.618204	3.64988e-06	phosphatase activity. It is involved in the biological process described with metabolic process	-
H_vs_O	Tcon_g18745	282.522	-1.65776	0.395516	3.72725e-06	It is involved in the biological process described with negative regulation of signal transduction	DDIT4L
H_vs_O	Tcon_g8756	237.972	-0.567457	0.135446	3.80431e-06	Zinc ion binding	PHF14
H_vs_O	Tcon_g20642	19.3304	3.85785	0.923711	3.88639e-06	Belongs to the peptidase S1 family	CLIPC6
H_vs_O	Tcon_g21209	2548.81	0.764952	0.183182	3.96753e-06	It is involved in the biological process described with intracellular protein transport	BCAP31
H_vs_O	Tcon_g18871	205.989	0.64886	0.155501	4.04902e-06	metalloexopeptidase activity. It is involved in the biological process described with proteolysis	XPNPEP3
H_vs_O	Tcon_g3180	12815	-0.683846	0.164005	4.13079e-06	Translation elongation factor activity. It is involved in the biological process described with translational elongation	eef1g
H_vs_O	Tcon_g21626	421.536	-0.629305	0.15114	4.21431e-06	nucleic acid binding	HTATSF1
H_vs_O	Tcon_g3864	467.734	-0.596471	0.143451	4.29947e-06	It is involved in the biological process described with protein phosphorylation	SRPK2
H_vs_O	Tcon_g19083	1595.49	-1.3009	0.313907	4.39053e-06	-	-
H_vs_O	Tcon_g12875	13.4881	5.44036	1.31954	4.49204e-06	It is involved in the biological process described with nucleobase-containing compound metabolic process	EXD2
H_vs_O	Tcon_g7348	211.366	1.04265	0.25308	4.5939e-06	Transmembrane protein 18	TMEM18
H_vs_O	Tcon_g14551	4640.44	3.58868	0.872669	4.69874e-06	Anterior fat body protein	RGN
H_vs_O	Tcon_g14948	1632.09	0.494606	0.120508	4.8069e-06	Belongs to the small GTPase superfamily. SAR1 family	SAR1A
H_vs_O	Tcon_g1131	39.9706	-2.91723	0.711914	4.91761e-06	Belongs to the TRAFAC class myosin-kinesin ATPase superfamily. Myosin family	MYO18B
H_vs_O	Tcon_g5518	6600.1	0.851558	0.20798	5.02887e-06	Serine-type endopeptidase inhibitor activity	SPON1
H_vs_O	Tcon_g2553	135.698	-1.20575	0.295386	5.14656e-06	RAVE protein 1 C terminal	DMXL1
H_vs_O	Tcon_g17819	148.96	2.76016	0.676425	5.2636e-06	It is involved in the biological process described with transmembrane transport	-
H_vs_O	Tcon_g2218	93.0594	-1.49851	0.367585	5.38161e-06	Belongs to the TRAFAC class myosin-kinesin ATPase superfamily. Kinesin family	KIF4A
H_vs_O	Tcon_g7165	5450.44	0.98042	0.240699	5.50029e-06	Belongs to the thioredoxin family	TXN
H_vs_O	Tcon_g9458	9.66528	-7.05556	1.7391	5.62844e-06	It is involved in the biological process described with signal transduction	-
H_vs_O	Tcon_g22641	7.26876	4.50356	1.11344	5.76373e-06	structural molecule activity	-
H_vs_O	Tcon_g319	896.644	0.758434	0.187807	5.90195e-06	Belongs to the actin family	ACTR1A
H_vs_O	Tcon_g6349	24.2377	-2.43397	0.602754	6.03859e-06	Ras family	-
H_vs_O	Tcon_g11128	2266.58	0.701322	0.173979	6.17873e-06	calmodulin	Cam
H_vs_O	Tcon_g11004	415.4	-1.12896	0.28012	6.31768e-06	NUC173 domain	RRP12
H_vs_O	Tcon_g16568	20.0223	3.30978	0.821304	6.45514e-06	DDE superfamily endonuclease	-
H_vs_O	Tcon_g14171	77.0699	2.53591	0.630345	6.59609e-06	heme binding. It is involved in the biological process described with oxidation-reduction process	-
H_vs_O	Tcon_g2152	429.649	-2.21834	0.551556	6.7361e-06	It is involved in the biological process described with	GCK
H_vs_O	Tcon_g19444	1159.71	0.982395	0.24468	6.87975e-06	transferase activity, transferring phosphorus-containing groups	HYKK
H_vs_O	Tcon_g1192	275.511	-0.687334	0.171462	7.02666e-06	It is involved in the biological process described with intracellular signal transduction	SOCS7
H_vs_O	Tcon_g6793	479.625	0.697172	0.173929	7.17199e-06	Yip1 domain	YIPF5
H_vs_O	Tcon_g3166	182.659	0.899676	0.224593	7.31758e-06	huntingtin interacting protein K	HYPK
H_vs_O	Tcon_g5155	160.035	0.701973	0.175538	7.4669e-06	Keratinocyte-associated protein 2	KRTCAP2
H_vs_O	Tcon_g19450	49.4151	-0.943605	0.236001	7.61498e-06	NAD binding	SIRT1
H_vs_O	Tcon_g20055	163.952	-2.16487	0.543565	7.77431e-06	NA	NA
H_vs_O	Tcon_g16466	43.1492	1.28508	0.323063	7.93602e-06	transmembrane receptor protein tyrosine kinase activity. It is involved in the biological process described with protein phosphorylation	INSR
H_vs_O	Tcon_g12502	222.213	0.541675	0.136197	8.09637e-06	It is involved in the biological process described with mRNA processing	THOC7
H_vs_O	Tcon_g21911	893.01	0.695868	0.175088	8.25723e-06	Uncharacterised protein family (UPF0220)	TMEM50A
H_vs_O	Tcon_g1807	78.031	-1.74684	0.439741	8.41791e-06	-	-
H_vs_O	Tcon_g13026	2756.03	-0.789255	0.198793	8.57863e-06	Involved in the biogenesis of the 60S ribosomal subunit	GTPBP4
H_vs_O	Tcon_g12416	27.5635	-2.01148	0.506662	8.73763e-06	Elongation of very long chain fatty acids protein	ELOVL7
H_vs_O	Tcon_g6773	11079.7	1.20265	0.303244	8.89839e-06	unfolded protein binding. It is involved in the biological process described with protein folding	CALR
H_vs_O	Tcon_g1208	553.017	-0.590587	0.149069	9.06097e-06	GTPase activity	HBS1L
H_vs_O	Tcon_g443	71.233	-1.57814	0.3989	9.22674e-06	Mob1/phocein family	MOB2
H_vs_O	Tcon_g18020	195.846	-1.27636	0.322753	9.39211e-06	KAP family P-loop domain	KIDINS220
H_vs_O	Tcon_g20111	437.786	-0.637972	0.161338	9.55593e-06	Zinc ion binding	TAF3
H_vs_O	Tcon_g20641	436.195	1.77588	0.449225	9.71885e-06	NA	NA
H_vs_O	Tcon_g16704	732.938	-1.64857	0.417636	9.88525e-06	Src homology 3 domains	SORBS1
H_vs_O	Tcon_g5329	1982.85	-0.587245	0.148933	1.00538e-05	Metallopeptidase family M24	PA2G4
H_vs_O	Tcon_g19072	13.4318	5.53879	1.40554	1.02227e-05	NA	NA
H_vs_O	Tcon_g20638	1144.31	1.35037	0.34286	1.03918e-05	Belongs to the peptidase S1 family	CLIPC6
H_vs_O	Tcon_g19449	84.5953	-1.72474	0.438313	1.05624e-05	hydrolase activity, acting on ester bonds. It is involved in the biological process described with	SERAC1
H_vs_O	Tcon_g3701	3096.54	1.47513	0.375382	1.07361e-05	deaminase activity	HRSP12
H_vs_O	Tcon_g10419	817.971	-0.390511	0.0994278	1.091e-05	Oxidoreductase activity, acting on paired donors, with incorporation or reduction of molecular oxygen, 2-oxoglutarate as one donor, and incorporation of one atom each of oxygen into both donors. It is involved in the biological process described with oxidation-reduction process	KDM5A
H_vs_O	Tcon_g25081	935.857	1.27748	0.325376	1.10834e-05	Signal peptidase complex subunit	SPCS1
H_vs_O	Tcon_g10051	79.1561	0.828761	0.211138	1.12558e-05	Cytochrome c oxidase assembly protein	COX11
H_vs_O	Tcon_g21817	592.687	0.811189	0.206989	1.14324e-05	Succinate-semialdehyde dehydrogenase NAD(P) activity. It is involved in the biological process described with	ALDH5A1
H_vs_O	Tcon_g5860	106.185	0.703581	0.179583	1.16083e-05	Essential regulatory subunit of the mitochondrial calcium uniporter (mcu) channel, a protein that mediates calcium uptake into mitochondria	SMDT1
H_vs_O	Tcon_g11993	9.26653	3.84394	0.981146	1.17823e-05	NA	NA
H_vs_O	Tcon_g18087	335.296	-1.83087	0.467511	1.19561e-05	Transferase activity, transferring acyl groups	CPT1A
H_vs_O	Tcon_g10314	31.1017	-1.4504	0.370439	1.21289e-05	Metal ion binding	-
H_vs_O	Tcon_g11490	1226.18	-0.810805	0.207204	1.23022e-05	transporter activity. It is involved in the biological process described with protein import into nucleus	KPNA4
H_vs_O	Tcon_g10552	95.626	-2.18359	0.559299	1.24824e-05	NA	NA
H_vs_O	Tcon_g24624	7.15911	-3.8978	0.999516	1.26654e-05	-	-
H_vs_O	Tcon_g12903	195.336	-1.04238	0.267406	1.28481e-05	Macoilin family	TMEM57
H_vs_O	Tcon_g532	23.1977	2.11539	0.542821	1.303e-05	-	-
H_vs_O	Tcon_g10020	153.378	0.809101	0.208191	1.32212e-05	Component of the biogenesis of lysosome-related organelles complex-1 (BLOC-1) involved in pigment granule biogenesis	-
H_vs_O	Tcon_g2151	69.2047	-1.01326	0.260806	1.34117e-05	Something about silencing protein	UTP3
H_vs_O	Tcon_g11610	305.806	0.970425	0.249802	1.36008e-05	Structural constituent of ribosome. It is involved in the biological process described with translation	MRPS21
H_vs_O	Tcon_g21936	337.494	-1.57871	0.406765	1.37917e-05	It is involved in the biological process described with cytoskeletal anchoring at plasma membrane	TLN1
H_vs_O	Tcon_g14971	3519.33	2.68556	0.692439	1.39837e-05	Carboxylesterase family	CES5A
H_vs_O	Tcon_g9383	2288.24	0.74972	0.193418	1.41762e-05	Vacuolar ATPase is responsible for acidifying a variety of intracellular compartments in eukaryotic cells	ATP6V0E1
H_vs_O	Tcon_g3730	1241.61	2.7003	0.696837	1.43679e-05	metal ion binding. It is involved in the biological process described with tRNA processing	TRIT1
H_vs_O	Tcon_g11108	85.5675	1.25682	0.325793	1.4577e-05	-	-
H_vs_O	Tcon_g16347	251.09	1.24625	0.323281	1.47871e-05	activity. It is involved in the biological process described with carbohydrate metabolic process	-
H_vs_O	Tcon_g19168	1760.34	0.781401	0.20293	1.50003e-05	TRAP proteins are part of a complex whose function is to bind calcium to the ER membrane and thereby regulate the retention of ER resident proteins	SSR2
H_vs_O	Tcon_g1650	854.953	0.562691	0.146239	1.52147e-05	It is involved in the biological process described with	GNAL
H_vs_O	Tcon_g24659	5.33791	4.86974	1.26612	1.5429e-05	NA	NA
H_vs_O	Tcon_g8201	290.259	-0.70992	0.184623	1.56422e-05	Belongs to the argonaute family	aub
H_vs_O	Tcon_g3063	285.266	0.793056	0.206338	1.58555e-05	Structural constituent of ribosome. It is involved in the biological process described with translation	MRPL14
H_vs_O	Tcon_g503	34.3478	-3.33334	0.868938	1.60756e-05	MADF	-
H_vs_O	Tcon_g59	206.565	0.670125	0.174703	1.62939e-05	Transmembrane proteins 14C	TMEM14C
H_vs_O	Tcon_g108	155.881	0.765056	0.199747	1.6517e-05	Structural constituent of ribosome. It is involved in the biological process described with translation	MRPS18C
H_vs_O	Tcon_g21990	2901.58	0.83054	0.217208	1.67459e-05	Belongs to the BI1 family	TMBIM6
H_vs_O	Tcon_g2643	12.0518	-1.93832	0.506998	1.69734e-05	-	-
H_vs_O	Tcon_g1694	61.1167	2.05234	0.537001	1.72003e-05	transporter activity. It is involved in the biological process described with transport	-
H_vs_O	Tcon_g12834	590.373	0.607578	0.159135	1.743e-05	Proline-, glutamic acid- and leucine-rich protein	PELP1
H_vs_O	Tcon_g25065	11.7104	2.84256	0.744554	1.76578e-05	Venom allergen	Ag5r
H_vs_O	Tcon_g497	59.9826	2.28545	0.599872	1.78935e-05	Sulfuric ester hydrolase activity. It is involved in the biological process described with metabolic process	-
H_vs_O	Tcon_g19435	242.047	0.721965	0.189575	1.81291e-05	Membrane magnesium transporter	MMGT1
H_vs_O	Tcon_g3850	132.421	0.676249	0.177638	1.83644e-05	Protein kinase binding. It is involved in the biological process described with regulation of transcription, DNA-templated	FAM58A
H_vs_O	Tcon_g10210	418.225	0.663918	0.174501	1.86004e-05	Dynein light chain	DYNLRB2
H_vs_O	Tcon_g16488	173.195	-0.848891	0.223316	1.88386e-05	It is involved in the biological process described with	GTF2H1
H_vs_O	Tcon_g14103	465.991	-1.92727	0.507106	1.90758e-05	Belongs to the DEAD box helicase family	DDX17
H_vs_O	Tcon_g8967	280.624	-1.01601	0.267342	1.9311e-05	It is involved in the biological process described with protein phosphorylation	PINK1
H_vs_O	Tcon_g14351	39.1842	-2.69771	0.709861	1.95442e-05	-	-
H_vs_O	Tcon_g19076	269.812	0.543733	0.143084	1.97756e-05	Mago nashi	MAGOH
H_vs_O	Tcon_g7596	4.33112	-2.55851	0.673599	2.00074e-05	Sequence-specific DNA binding. It is involved in the biological process described with regulation of transcription, DNA-templated	SIX2
H_vs_O	Tcon_g2981	489.974	0.473242	0.124647	2.02393e-05	ER membrane protein complex	-
H_vs_O	Tcon_g22426	204.125	-2.28436	0.602406	2.0475e-05	abhydrolase domain-containing protein	ABHD3
H_vs_O	Tcon_g4583	147.078	-0.745261	0.196959	2.07196e-05	Rab GTPase activator activity	RAB3GAP1
H_vs_O	Tcon_g10538	3250.22	1.69796	0.449303	2.09684e-05	Aminoacylase activity. It is involved in the biological process described with	ACY1
H_vs_O	Tcon_g2253	1205.18	1.30261	0.344953	2.12191e-05	serine-type endopeptidase activity. It is involved in the biological process described with proteolysis	CLIPB1
H_vs_O	Tcon_g8239	76.9234	-0.914025	0.242147	2.14697e-05	Damaged DNA binding. It is involved in the biological process described with nucleotide-excision repair	XPC
H_vs_O	Tcon_g23215	1731.09	-0.563214	0.149415	2.17253e-05	Zinc ion binding	ZFR
H_vs_O	Tcon_g13868	25.7922	9.56792	2.54177	2.1986e-05	NA	NA
H_vs_O	Tcon_g4043	188.253	1.10908	0.294661	2.22451e-05	NA	NA
H_vs_O	Tcon_g11800	164.967	-1.1577	0.307579	2.2502e-05	NA	NA
H_vs_O	Tcon_g4549	106.04	-2.3073	0.613183	2.27582e-05	Zinc ion binding	Mical
H_vs_O	Tcon_g11770	1673.89	0.753814	0.200574	2.30187e-05	TB2/DP1, HVA22 family	REEP6
H_vs_O	Tcon_g7902	29.9085	-1.15438	0.307271	2.3279e-05	Staufen C-terminal domain	STAU1
H_vs_O	Tcon_g2226	172.618	0.719363	0.191864	2.35481e-05	-	-
H_vs_O	Tcon_g23708	1606.37	3.28855	0.878755	2.38253e-05	Structural constituent of ribosome. It is involved in the biological process described with translation	RpS14a
H_vs_O	Tcon_g8918	53.3074	-1.48215	0.396672	2.41089e-05	Protein tyrosine phosphatase activity. It is involved in the biological process described with protein dephosphorylation	PTPN11
H_vs_O	Tcon_g3097	206.572	1.61931	0.43345	2.43911e-05	Peptidase inhibitor activity	KAL1
H_vs_O	Tcon_g16429	375.419	0.82953	0.22205	2.46712e-05	Structural constituent of ribosome. It is involved in the biological process described with translation	MRPS18A
H_vs_O	Tcon_g10888	217.411	0.89667	0.240156	2.49521e-05	catalytic activity. It is involved in the biological process described with metabolic process	SLC27A4
H_vs_O	Tcon_g28	19803.7	2.82828	0.758218	2.52361e-05	activity. It is involved in the biological process described with carbohydrate metabolic process	Mal-A2
H_vs_O	Tcon_g11043	541.246	-0.436815	0.117181	2.55216e-05	nucleic acid binding	TNRC6C
H_vs_O	Tcon_g7357	147.795	-2.03489	0.546342	2.58097e-05	It is involved in the biological process described with protein phosphorylation	-
H_vs_O	Tcon_g10329	1479.17	0.623784	0.167979	2.61129e-05	It is involved in the biological process described with transport	TMED2
H_vs_O	Tcon_g1915	7.94104	-4.08969	1.10134	2.64139e-05	Guanyl-nucleotide exchange factor activity. It is involved in the biological process described with small GTPase mediated signal transduction	BCAR3
H_vs_O	Tcon_g10860	436.278	0.612688	0.165159	2.67184e-05	RNA binding	MCTS1
H_vs_O	Tcon_g1479	143.088	0.737603	0.198883	2.7022e-05	ribosomal protein, L54	MRPL54
H_vs_O	Tcon_g2675	296.337	-0.61673	0.166293	2.73234e-05	Vacuolar protein sorting-associated protein	VPS13D
H_vs_O	Tcon_g262	1154.06	0.700488	0.188885	2.76226e-05	Oxidoreductase activity. It is involved in the biological process described with oxidation-reduction process	SCCPDH
H_vs_O	Tcon_g21026	132.944	-0.756865	0.204324	2.79264e-05	Nucleoporin subcomplex protein binding to Pom34	NUP188
H_vs_O	Tcon_g22885	545.736	0.595172	0.160709	2.82292e-05	Functions as component of the Arp2 3 complex which is involved in regulation of actin polymerization and together with an activating nucleation-promoting factor (NPF) mediates the formation of branched actin networks	ARPC3
H_vs_O	Tcon_g13523	2040.53	0.591038	0.159683	2.85332e-05	Essential subunit of the N-oligosaccharyl transferase (OST) complex which catalyzes the transfer of a high mannose oligosaccharide from a lipid-linked oligosaccharide donor to an asparagine residue within an Asn-X-Ser Thr consensus motif in nascent polypeptide chains	DDOST
H_vs_O	Tcon_g5376	265.048	0.625502	0.169094	2.88383e-05	-	-
H_vs_O	Tcon_g5785	29.0906	-1.71992	0.465092	2.91429e-05	It is involved in the biological process described with protein phosphorylation	STK17B
H_vs_O	Tcon_g19885	1145.93	1.16157	0.314126	2.94455e-05	dopachrome isomerase activity	-
H_vs_O	Tcon_g8807	179.734	1.03518	0.280048	2.97481e-05	Myeloma-overexpressed-like	MYEOV2
H_vs_O	Tcon_g13196	43.2618	2.48512	0.67252	3.00503e-05	Sulfotransferase	-
H_vs_O	Tcon_g7537	133.028	-1.85371	0.50231	3.03583e-05	zinc-finger of a C2HC-type	-
H_vs_O	Tcon_g2170	91.0751	0.631034	0.17103	3.06652e-05	It is involved in the biological process described with tail-anchored membrane protein insertion into ER membrane	WRB
H_vs_O	Tcon_g23813	305.527	-0.754409	0.204498	3.09707e-05	Rho guanyl-nucleotide exchange factor activity. It is involved in the biological process described with regulation of Rho protein signal transduction	ARHGEF26
H_vs_O	Tcon_g7356	4.63311	-3.34917	0.908322	3.1277e-05	It is involved in the biological process described with protein phosphorylation	-
H_vs_O	Tcon_g8573	779.794	-0.876638	0.237863	3.15839e-05	Rho guanyl-nucleotide exchange factor activity. It is involved in the biological process described with	ARHGEF12
H_vs_O	Tcon_g3758	39.3569	-1.14097	0.309825	3.18932e-05	ankyrin repeats	ANKLE2
H_vs_O	Tcon_g5788	88.2711	-1.49133	0.40497	3.22004e-05	histone-lysine N-methyltransferase activity. It is involved in the biological process described with histone lysine methylation	SETD2
H_vs_O	Tcon_g8963	185.33	0.760867	0.206711	3.25082e-05	Uncharacterised ACR, YagE family COG1723	RMND1
H_vs_O	Tcon_g4892	26.1533	-1.41638	0.384897	3.28154e-05	Belongs to the argonaute family	PIWIL2
H_vs_O	Tcon_g12755	268.048	0.60184	0.163562	3.31208e-05	Rab GTPase activator activity. It is involved in the biological process described with regulation of Rab GTPase activity	TBC1D7
H_vs_O	Tcon_g16978	68.8864	3.02725	0.822783	3.34245e-05	Belongs to the type-B carboxylesterase lipase family	CES2
H_vs_O	Tcon_g5409	42.1115	-0.970633	0.263909	3.37283e-05	DNA-directed DNA polymerase activity. It is involved in the biological process described with DNA replication	POLG
H_vs_O	Tcon_g17721	11504.2	1.32197	0.359778	3.40358e-05	NA	NA
H_vs_O	Tcon_g5466	28.6948	1.25783	0.342523	3.43446e-05	-	-
H_vs_O	Tcon_g20735	48.9937	-2.38819	0.651508	3.46626e-05	Neurotransmitter sodium symporter activity. It is involved in the biological process described with neurotransmitter transport	-
H_vs_O	Tcon_g10042	1723.83	-1.29139	0.352853	3.49882e-05	4-hydroxyphenylpyruvate dioxygenase activity. It is involved in the biological process described with oxidation-reduction process	HPD
H_vs_O	Tcon_g17623	3856.86	-0.876375	0.239783	3.53204e-05	Metal ion binding	CIZ1
H_vs_O	Tcon_g12209	407.327	0.664909	0.182078	3.56557e-05	It is involved in the biological process described with regulation of lipid kinase activity	VAC14
H_vs_O	Tcon_g18117	116.504	-1.44553	0.395849	3.59888e-05	tissue development	-
H_vs_O	Tcon_g4670	161.542	0.893012	0.244671	3.63229e-05	It is involved in the biological process described with translation	-
H_vs_O	Tcon_g14299	429.404	0.616134	0.168837	3.66556e-05	Selenium binding. It is involved in the biological process described with cell redox homeostasis	SELENOT
H_vs_O	Tcon_g12378	160.644	0.688571	0.188814	3.69904e-05	SNARE domain	STX8
H_vs_O	Tcon_g234	83.4368	1.96872	0.539975	3.73245e-05	Oxidoreductase activity. It is involved in the biological process described with oxidation-reduction process	CYB5RL
H_vs_O	Tcon_g14987	1232.25	0.454366	0.12464	3.76572e-05	It is involved in the biological process described with protein folding	FK506-bp2
H_vs_O	Tcon_g259	146.196	0.757566	0.208259	3.80018e-05	Aminomethyltransferase folate-binding domain	IBA57
H_vs_O	Tcon_g19767	115.529	-1.42195	0.391028	3.83462e-05	It is involved in the biological process described with signal transduction	ARHGAP17
H_vs_O	Tcon_g14385	217.634	-0.705822	0.194109	3.86886e-05	GTP binding. It is involved in the biological process described with small GTPase mediated signal transduction	RhoGAPp190
H_vs_O	Tcon_g17992	5377.21	0.635772	0.174867	3.90295e-05	activity. It is involved in the biological process described with oxidation-reduction process	Jafrac1
H_vs_O	Tcon_g486	31.0544	-1.43554	0.394865	3.93686e-05	It is involved in the biological process described with protein phosphorylation	CDK12
H_vs_O	Tcon_g23486	86.2276	0.678562	0.186916	3.97149e-05	Phosphatidylinositol N-acetylglucosaminyltransferase activity. It is involved in the biological process described with GPI anchor biosynthetic process	PIGQ
H_vs_O	Tcon_g4424	27.1971	-1.71455	0.472473	4.00616e-05	DNA binding	MIER3
H_vs_O	Tcon_g16891	155.531	-3.08765	0.851762	4.04131e-05	nucleic acid binding	-
H_vs_O	Tcon_g21739	143.254	-1.50932	0.417196	4.07761e-05	ubiquitin-protein	UBR5
H_vs_O	Tcon_g23958	346.798	-0.688628	0.190405	4.11388e-05	GTPase activator activity. It is involved in the biological process described with	TSC2
H_vs_O	Tcon_g2884	6934.32	1.11317	0.308328	4.15113e-05	NA	NA
H_vs_O	Tcon_g3982	50.8898	-2.10897	0.584784	4.18891e-05	Short gastrulation Source FlyBase	CHRD
H_vs_O	Tcon_g17487	54.6341	-1.90103	0.527412	4.22683e-05	-	-
H_vs_O	Tcon_g1471	145.327	0.931363	0.258658	4.26524e-05	structural constituent of ribosome	-
H_vs_O	Tcon_g8642	93.4281	-0.969473	0.269573	4.30429e-05	ubiquitin-protein transferase activity	SMURF2
H_vs_O	Tcon_g5800	160.314	0.566737	0.157882	4.34447e-05	It is involved in the biological process described with transport	-
H_vs_O	Tcon_g467	3988.11	0.569231	0.158593	4.38446e-05	Destroys radicals which are normally produced within the cells and which are toxic to biological systems	Sod
H_vs_O	Tcon_g8507	1573.05	2.41608	0.67472	4.42595e-05	Alpha-lactalbumin / lysozyme C	-
H_vs_O	Tcon_g10707	891.046	0.782326	0.21865	4.46779e-05	Structural constituent of ribosome. It is involved in the biological process described with translation	MRPS11
H_vs_O	Tcon_g17703	829.844	2.59647	0.725767	4.50945e-05	Odorant-binding protein	Obp99b
H_vs_O	Tcon_g18945	572.835	-0.80173	0.224175	4.5511e-05	protein serine threonine kinase activity. It is involved in the biological process described with protein phosphorylation	GSK3B
H_vs_O	Tcon_g10366	1575.59	-0.549155	0.153757	4.59351e-05	Ran GTPase binding. It is involved in the biological process described with intracellular protein transport	IPO7
H_vs_O	Tcon_g6460	36.8243	1.12621	0.315574	4.63626e-05	Snare region anchored in the vesicle membrane C-terminus	VTI1B
H_vs_O	Tcon_g4595	3597.34	1.35246	0.378992	4.67879e-05	Calcium ion binding. It is involved in the biological process described with signal transduction	SPARC
H_vs_O	Tcon_g18074	63.3235	-1.78111	0.499549	4.72173e-05	serine-type endopeptidase activity. It is involved in the biological process described with proteolysis	-
H_vs_O	Tcon_g11424	188.434	1.61911	0.45498	4.76591e-05	guanine deaminase activity. It is involved in the biological process described with guanine catabolic process	GDA
H_vs_O	Tcon_g16647	48.2372	-1.95834	0.550841	4.81059e-05	N-terminal domain in C. elegans NRF-6 (Nose Resistant to Fluoxetine-4) and NDG-4 (resistant to nordihydroguaiaretic acid-4).	-
H_vs_O	Tcon_g2629	680.645	-1.42296	0.400497	4.85549e-05	It is involved in the biological process described with purine nucleobase biosynthetic process	GART
H_vs_O	Tcon_g2815	598.533	-0.850849	0.239609	4.90057e-05	nucleic acid binding	HNRNPA2B1
H_vs_O	Tcon_g3059	46.4833	2.51424	0.708409	4.94579e-05	CRAL/TRIO domain	-
H_vs_O	Tcon_g4272	89.1371	-0.822867	0.231919	4.99097e-05	Metal ion binding	-
H_vs_O	Tcon_g16456	545.722	1.23363	0.347831	5.0362e-05	Kazal-type serine protease inhibitor domain	-
H_vs_O	Tcon_g509	39.2476	0.818479	0.231029	5.08204e-05	Hydrolase activity, hydrolyzing O-glycosyl compounds. It is involved in the biological process described with carbohydrate metabolic process	IDUA
H_vs_O	Tcon_g121	1617.47	1.43826	0.406019	5.1277e-05	NA	NA
H_vs_O	Tcon_g9118	866.397	1.3962	0.394592	5.17401e-05	odorant binding	Obp19d
H_vs_O	Tcon_g6340	157.307	1.35099	0.382006	5.22046e-05	Oxidoreductase activity. It is involved in the biological process described with metabolic process	DHRS7
H_vs_O	Tcon_g20026	734.278	1.80467	0.510501	5.26696e-05	Structural constituent of cuticle	-
H_vs_O	Tcon_g13070	27.6236	-1.38431	0.39168	5.31337e-05	protein serine threonine kinase activity. It is involved in the biological process described with protein phosphorylation	NUAK1
H_vs_O	Tcon_g9495	1664.35	0.833662	0.235917	5.35964e-05	Eca and bai are essential, though not redundant, for dorsoventral patterning of the embryo. Specifically required during early embryogenesis for the activity of maternal tkv, while the zygotic tkv is not affected. Involved in Golgi organization	TMED4
H_vs_O	Tcon_g8098	6.85959	-2.68559	0.76011	5.40575e-05	Uncharacterised protein family (UPF0183)	C16orf70
H_vs_O	Tcon_g11002	20.9535	-1.8873	0.534483	5.45208e-05	Sequence-specific DNA binding transcription factor activity. It is involved in the biological process described with regulation of	NFAT5
H_vs_O	Tcon_g5479	589.419	1.49624	0.423866	5.49839e-05	Oxidoreductase activity. It is involved in the biological process described with metabolic process	HSD17B11
H_vs_O	Tcon_g14693	165.287	-0.874721	0.247889	5.54472e-05	Paf1	PAF1
H_vs_O	Tcon_g17747	62.224	-1.53426	0.4348	5.59079e-05	It is involved in the biological process described with protein phosphorylation	MAP3K11
H_vs_O	Tcon_g21924	2034.63	0.905849	0.256904	5.6372e-05	Glutathione transferase activity. It is involved in the biological process described with metabolic process	GSTO1
H_vs_O	Tcon_g3838	18.6512	-1.46829	0.416474	5.68345e-05	protein serine threonine kinase activity. It is involved in the biological process described with protein phosphorylation	SIK3
H_vs_O	Tcon_g3160	14.0705	-1.54252	0.437557	5.72948e-05	Voltage-gated chloride channel activity. It is involved in the biological process described with	CLCN2
H_vs_O	Tcon_g19603	89.6262	-1.46524	0.415783	5.77554e-05	DUF3585	EHBP1
H_vs_O	Tcon_g1682	573	1.40869	0.40049	5.82291e-05	Transcription activator MBF2	-
H_vs_O	Tcon_g11777	11.501	2.00725	0.571067	5.87062e-05	NA	NA
H_vs_O	Tcon_g19291	24.9085	-2.01311	0.573467	5.91915e-05	It is involved in the biological process described with transmembrane transport	-
H_vs_O	Tcon_g22505	78.7068	0.761923	0.21717	5.96788e-05	It is involved in the biological process described with negative regulation of transcription, DNA-templated	NELFCD
H_vs_O	Tcon_g1591	48.2532	1.99094	0.568542	6.01799e-05	Belongs to the CRISP family	crispld1
H_vs_O	Tcon_g17816	236.29	2.12255	0.606243	6.06797e-05	It is involved in the biological process described with transmembrane transport	-
H_vs_O	Tcon_g3044	123.676	4.24886	1.21443	6.1183e-05	flavin adenine dinucleotide binding. It is involved in the biological process described with oxidation-reduction process	-
H_vs_O	Tcon_g5492	40.569	-1.79354	0.512946	6.16887e-05	ubiquitinyl hydrolase activity. It is involved in the biological process described with ubiquitin-dependent protein catabolic process	USP2
H_vs_O	Tcon_g2537	97.6519	0.587817	0.168185	6.21953e-05	protein serine threonine kinase activity. It is involved in the biological process described with protein phosphorylation	STK16
H_vs_O	Tcon_g18313	74.0629	0.895345	0.256519	6.27111e-05	Zinc ion binding	RNF121
H_vs_O	Tcon_g7541	236.447	0.456397	0.130958	6.32378e-05	ARF GTPase activator activity. It is involved in the biological process described with regulation of ARF GTPase activity	GIT2
H_vs_O	Tcon_g1898	337.309	-0.570263	0.163734	6.37674e-05	Ran GTPase binding. It is involved in the biological process described with intracellular protein transport	XPO1
H_vs_O	Tcon_g10127	341.31	-1.70098	0.488525	6.42965e-05	Catalyzes the cleavage of glutathione into 5-oxo-L- proline and a Cys-Gly dipeptide. Acts specifically on glutathione, but not on other gamma-glutamyl peptides	CHAC1
H_vs_O	Tcon_g18103	82.6062	-0.836076	0.240256	6.48278e-05	mRNA cleavage and polyadenylation factor CLP1 P-loop	NOL9
H_vs_O	Tcon_g11044	34.3944	-1.30403	0.375123	6.53658e-05	binding. It is involved in the biological process described with actin	FMNL2
H_vs_O	Tcon_g4653	2846.43	-0.50877	0.146393	6.59032e-05	ATP binding	ABCF2
H_vs_O	Tcon_g3874	6930.34	2.23863	0.644463	6.64422e-05	Transmembrane transporter activity. It is involved in the biological process described with transmembrane transport	-
H_vs_O	Tcon_g13251	26.7001	-1.07625	0.309846	6.69786e-05	Voltage gated calcium channel IQ domain	-
H_vs_O	Tcon_g20028	30.5621	-0.839231	0.241733	6.75168e-05	nucleic acid binding	LARP4
H_vs_O	Tcon_g5794	202.863	0.68524	0.197572	6.80612e-05	It is involved in the biological process described with attachment of GPI anchor to protein	PIGT
H_vs_O	Tcon_g15266	929.731	0.456123	0.131513	6.86026e-05	Olfactory receptor 4-like	C1orf27
H_vs_O	Tcon_g5995	57.1999	-1.27311	0.367115	6.91421e-05	-	-
H_vs_O	Tcon_g5249	48.5896	-4.56398	1.31841	6.96955e-05	chitin binding. It is involved in the biological process described with chitin metabolic process	-
H_vs_O	Tcon_g13542	1998.2	0.899409	0.260003	7.02528e-05	Interconversion of serine and glycine	SHMT1
H_vs_O	Tcon_g16316	85.3659	-1.31713	0.380829	7.08087e-05	lipin, N-terminal conserved region	LPIN3
H_vs_O	Tcon_g13145	19.2575	-2.10439	0.608486	7.13621e-05	-	-
H_vs_O	Tcon_g8125	901.834	0.632766	0.182983	7.19135e-05	It is involved in the biological process described with cell cycle	GADD45GIP1
H_vs_O	Tcon_g21780	74.7586	-1.53084	0.44275	7.24631e-05	Protein kinase C terminal domain	-
H_vs_O	Tcon_g10124	87.0376	2.66009	0.770543	7.30246e-05	hydroxymethylglutaryl-CoA reductase (NADPH) activity. It is involved in the biological process described with isoprenoid biosynthetic process	HMGCR
H_vs_O	Tcon_g22880	9.72698	-2.26048	0.654792	7.35832e-05	Zinc ion binding	KDM2A
H_vs_O	Tcon_g1670	431.884	-0.648192	0.187854	7.41435e-05	Low temperature viability protein	LTV1
H_vs_O	Tcon_g7344	7.43319	-1.69836	0.492489	7.47063e-05	Calmodulin-binding transcription activator	camt-1
H_vs_O	Tcon_g11333	428.485	1.14209	0.331538	7.52766e-05	C-type lectin (CTL) or carbohydrate-recognition domain (CRD)	-
H_vs_O	Tcon_g19228	203.206	-0.839493	0.243882	7.58512e-05	Chromatin organization modifier domain	-
H_vs_O	Tcon_g15288	44.3523	-1.72667	0.501697	7.64244e-05	Telomerase activating protein Est1	SMG5
H_vs_O	Tcon_g20737	674.944	1.90178	0.552643	7.69957e-05	Neurotransmitter sodium symporter activity. It is involved in the biological process described with neurotransmitter transport	-
H_vs_O	Tcon_g21921	770.893	0.849429	0.247088	7.7574e-05	transferase activity, transferring hexosyl groups. It is involved in the biological process described with metabolic process	-
H_vs_O	Tcon_g18003	169.895	-0.652229	0.189818	7.81541e-05	It is involved in the biological process described with mRNA splicing, via spliceosome	SNW1
H_vs_O	Tcon_g10350	219.178	1.31373	0.382463	7.87344e-05	-	-
H_vs_O	Tcon_g24695	194.812	1.03781	0.302471	7.93228e-05	Thiosulfate sulfurtransferase activity	TSTD3
H_vs_O	Tcon_g6125	353.494	0.548889	0.160042	7.99123e-05	Protein of unknown function (DUF3105)	tp53i13
H_vs_O	Tcon_g11813	545.052	-0.451334	0.131682	8.05052e-05	ubiquitinyl hydrolase activity. It is involved in the biological process described with ubiquitin-dependent protein catabolic process	USP7
H_vs_O	Tcon_g17005	510.782	-0.610278	0.178289	8.11084e-05	GYF domain	GIGYF1
H_vs_O	Tcon_g21536	1022.98	2.27937	0.665928	8.17088e-05	NA	NA
H_vs_O	Tcon_g23789	186.797	0.647714	0.189302	8.23097e-05	Belongs to the CD36 family	CD36
H_vs_O	Tcon_g6014	43.684	-1.17004	0.342095	8.29117e-05	It is involved in the biological process described with transcription elongation from RNA polymerase II promoter	-
H_vs_O	Tcon_g22747	247.484	-1.23871	0.362205	8.35114e-05	RNA binding	mxt
H_vs_O	Tcon_g1778	951.803	0.50246	0.147146	8.41238e-05	Cleft lip and palate transmembrane protein 1 (CLPTM1)	CLPTM1
H_vs_O	Tcon_g12973	269.597	-2.06013	0.603825	8.47418e-05	Phosphotyrosine-binding domain	TNS3
H_vs_O	Tcon_g11479	25.793	5.06264	1.48433	8.53599e-05	ATP-dependent DNA helicase	HFM1
H_vs_O	Tcon_g5252	669.355	1.8759	0.550096	8.59766e-05	NA	NA
H_vs_O	Tcon_g3239	89.9868	-0.665436	0.195155	8.65913e-05	Pre-mRNA-splicing factor of RES complex	BUD13
H_vs_O	Tcon_g236	117.842	0.930774	0.273241	8.72131e-05	It is involved in the biological process described with regulation of mitotic cell cycle spindle assembly checkpoint	ANAPC15
H_vs_O	Tcon_g4404	755.569	-0.727151	0.213579	8.78374e-05	DNA-dependent RNA polymerase catalyzes the transcription of DNA into RNA using the four ribonucleoside triphosphates as substrates	POLR2A
H_vs_O	Tcon_g6420	25.0577	1.96268	0.576567	8.84601e-05	NA	NA
H_vs_O	Tcon_g21662	198.372	-0.779118	0.228907	8.9081e-05	Metal ion binding	-
H_vs_O	Tcon_g18148	58.334	1.12102	0.329407	8.97002e-05	unfolded protein binding. It is involved in the biological process described with protein folding	-
H_vs_O	Tcon_g13713	8.54357	8.66109	2.54533	9.03176e-05	PiggyBac transposable element-derived protein	-
H_vs_O	Tcon_g8817	86.5706	0.76365	0.224789	9.09492e-05	ESCRT-II complex subunit	VPS25
H_vs_O	Tcon_g1391	18.7691	-1.32207	0.389272	9.15805e-05	Regulatory subunit of the condensin complex, a complex required for conversion of interphase chromatin into mitotic-like condense chromosomes	NCAPH
H_vs_O	Tcon_g5287	105.813	-1.12497	0.331325	9.22114e-05	Breast carcinoma amplified sequence 3	BCAS3
H_vs_O	Tcon_g14432	22.4128	-2.06608	0.608581	9.28405e-05	Kinesin binding	KIFAP3
H_vs_O	Tcon_g10318	295.539	1.20101	0.353954	9.34722e-05	Single domain von Willebrand factor type C	-
H_vs_O	Tcon_g9216	523.739	0.851525	0.25107	9.41056e-05	Cytochrome c oxidase biogenesis protein Cmc1 like	CMC1
H_vs_O	Tcon_g16411	98.2613	-0.744001	0.219369	9.47359e-05	Lysine methyltransferase	METTL23
H_vs_O	Tcon_g12495	25.6254	-2.28586	0.674941	9.53783e-05	Zinc ion binding	ZFAND6
H_vs_O	Tcon_g9462	29.6796	2.5951	0.766414	9.60198e-05	Single domain von Willebrand factor type C	-
H_vs_O	Tcon_g12928	1637.46	1.51259	0.446732	9.66586e-05	NA	NA
H_vs_O	Tcon_g3167	793.676	0.392568	0.115943	9.72944e-05	Domain of unknown function (DUF1977)	DNAJB12
H_vs_O	Tcon_g6007	267.914	0.688365	0.20351	9.79378e-05	ubiquitin binding	VPS36
H_vs_O	Tcon_g2257	182.63	0.833064	0.246664	9.85948e-05	Structural constituent of ribosome. It is involved in the biological process described with translation	MRPL9
H_vs_O	Tcon_g12302	733.228	-1.04129	0.308419	9.92522e-05	Metal ion binding	-
H_vs_O	Tcon_g12653	68.98	0.71358	0.211488	9.99133e-05	Sec20	BNIP1
H_vs_O	Tcon_g2665	1609.63	0.784369	0.232645	0.00010058	Peptidase activity. It is involved in the biological process described with signal peptide processing	SPCS3
H_vs_O	Tcon_g6100	287.032	-0.533053	0.158291	0.000101256	Lim domain binding	LDB2
H_vs_O	Tcon_g16436	106.565	-0.839609	0.249401	0.000101932	Uncharacterised conserved protein	CLEC16A
H_vs_O	Tcon_g21155	59.9909	-1.07143	0.318521	0.000102615	bromo domain	BRWD3
H_vs_O	Tcon_g23428	353.91	0.839437	0.249631	0.000103297	It is involved in the biological process described with cell redox homeostasis	TMX3
H_vs_O	Tcon_g14978	2296.71	-0.868331	0.258506	0.000103989	Mitochondrial carrier protein	SLC25A3
H_vs_O	Tcon_g16579	62.458	-1.25252	0.372882	0.000104678	It is involved in the biological process described with pseudouridine synthesis	RPUSD2
H_vs_O	Tcon_g24651	596.582	1.06749	0.317884	0.000105366	Peptide-methionine (S)-S-oxide reductase activity. It is involved in the biological process described with	-
H_vs_O	Tcon_g13279	25.2111	-1.82283	0.542867	0.000106052	NA	NA
H_vs_O	Tcon_g14311	454.465	1.22829	0.365806	0.000106735	Epidermal growth factor-like domain.	-
H_vs_O	Tcon_g14517	123.106	-0.803058	0.239182	0.000107415	ATP binding. It is involved in the biological process described with chromosome organization	SMC4
H_vs_O	Tcon_g10093	114.886	0.797965	0.237755	0.000108097	peptidyl-prolyl cis-trans isomerase	PIN4
H_vs_O	Tcon_g13639	492.967	0.586703	0.174847	0.000108778	Magnesium ion transmembrane transporter activity. It is involved in the biological process described with magnesium ion transport	NIPAL1
H_vs_O	Tcon_g11657	431.094	0.570294	0.169986	0.000109457	It is involved in the biological process described with seryl-tRNA aminoacylation	SARS2
H_vs_O	Tcon_g1646	195.965	-0.90148	0.268758	0.000110136	Nuclear pore complex protein	NUP214
H_vs_O	Tcon_g7789	195.742	-1.09941	0.327822	0.000110813	It is involved in the biological process described with protein phosphorylation	-
H_vs_O	Tcon_g6050	126.48	0.673175	0.200909	0.000111498	ATP synthase subunit s-like protein	ATP5SL
H_vs_O	Tcon_g8790	99.2035	1.54201	0.460278	0.000112181	reductase	VKORC1L1
H_vs_O	Tcon_g10554	120.802	-0.742815	0.221969	0.000112873	ALS2, alsin Rho guanine nucleotide exchange factor	ALS2
H_vs_O	Tcon_g68	64.5783	-1.41338	0.42259	0.000113569	ATP- binding	ABCG4
H_vs_O	Tcon_g13485	77.5724	-1.30938	0.391573	0.000114264	Receptor activity. It is involved in the biological process described with multicellular organismal development	ITGB1
H_vs_O	Tcon_g10432	5892.27	0.613143	0.183443	0.000114961	Binds to actin and affects the structure of the cytoskeleton. At high concentrations, profilin prevents the polymerization of actin, whereas it enhances it at low concentrations	-
H_vs_O	Tcon_g757	141.528	-0.943165	0.282354	0.000115661	guanine nucleotide exchange factor	MCF2L
H_vs_O	Tcon_g19511	132.189	2.62711	0.787607	0.000116376	NA	NA
H_vs_O	Tcon_g19861	188.918	-0.563492	0.168979	0.00011709	nucleic acid binding	POLDIP3
H_vs_O	Tcon_g264	25.9624	-1.5907	0.477248	0.000117806	phosphatase activity. It is involved in the biological process described with protein dephosphorylation	-
H_vs_O	Tcon_g23177	136.545	-0.543608	0.163255	0.000118531	WD40 repeats	DCAF11
H_vs_O	Tcon_g12419	189.363	-1.72211	0.517206	0.000119253	Elongation of very long chain fatty acids protein	ELOVL7
H_vs_O	Tcon_g9060	650.09	0.695928	0.209087	0.000119976	DNA-directed RNA polymerase activity. It is involved in the biological process described with transcription	POLR2E
H_vs_O	Tcon_g16945	845.342	0.632432	0.190097	0.000120701	It is involved in the biological process described with N-glycan processing	PRKCSH
H_vs_O	Tcon_g25088	21.5444	3.03773	0.913625	0.00012143	It is involved in the biological process described with transmembrane transport	-
H_vs_O	Tcon_g2106	110.139	0.803719	0.241812	0.00012216	Translocase of the Inner Mitochondrial membrane 29	C19orf52
H_vs_O	Tcon_g16705	120.014	1.01321	0.304878	0.000122889	Spinocerebellar ataxia type 10 protein domain	ATXN10
H_vs_O	Tcon_g20317	79.9429	-0.893504	0.269229	0.00012363	Histone deacetylase complex subunit SAP130 C-terminus	SAP130
H_vs_O	Tcon_g19845	774.655	-1.70475	0.513706	0.000124369	3-hydroxyacyl-CoA dehydrogenase activity. It is involved in the biological process described with oxidation-reduction process	CRYL1
H_vs_O	Tcon_g21654	172.117	-0.463695	0.13974	0.000125106	Component of the Mediator complex, a coactivator involved in the regulated transcription of nearly all RNA polymerase II-dependent genes. Mediator functions as a bridge to convey information from gene-specific regulatory proteins to the basal RNA polymerase II transcription machinery. Mediator is recruited to promoters by direct interactions with regulatory proteins and serves as a scaffold for t…	MED24
H_vs_O	Tcon_g5561	1599.59	0.649016	0.195669	0.000125844	UDP-glucose glycoprotein glucosyltransferase activity. It is involved in the biological process described with protein glycosylation	UGGT1
H_vs_O	Tcon_g10594	175.285	-0.945871	0.28528	0.000126584	Down-regulated in metastasis	UTP20
H_vs_O	Tcon_g23468	9.91733	-2.42089	0.73041	0.000127324	Partitioning defective 3	PARD3
H_vs_O	Tcon_g8982	52.7236	-1.03247	0.311818	0.000128074	multicellular organismal process	BRD4
H_vs_O	Tcon_g7718	13.0571	3.45024	1.04269	0.000128828	serine-type endopeptidase activity. It is involved in the biological process described with proteolysis	TMPRSS6
H_vs_O	Tcon_g12863	390.065	-1.26092	0.381311	0.000129587	structural molecule activity	EPB41L2
H_vs_O	Tcon_g7042	683.049	0.531438	0.161128	0.000130375	Domain present in ubiquitin-regulatory proteins	UBXN4
H_vs_O	Tcon_g21933	1063.43	-1.46065	0.443009	0.000131163	-	-
H_vs_O	Tcon_g18866	43.5845	1.36842	0.41522	0.000131954	-	-
H_vs_O	Tcon_g1520	1181.85	1.01268	0.307383	0.000132746	heme binding. It is involved in the biological process described with oxidation-reduction process	CYP3A4
H_vs_O	Tcon_g24066	134.686	0.686388	0.208371	0.000133536	nucleic acid binding	AGGF1
H_vs_O	Tcon_g5803	6.40718	-1.80455	0.548227	0.000134332	Zinc ion binding	-
H_vs_O	Tcon_g22999	27.8013	-1.80074	0.547309	0.00013513	Acid phosphatase activity. It is involved in the biological process described with TOR signaling	RPTOR
H_vs_O	Tcon_g517	170.108	-1.66887	0.507585	0.000135933	Rel homology dimerisation domain	dl
H_vs_O	Tcon_g13001	1502.84	0.439226	0.133641	0.000136738	Belongs to the ubiquitin-conjugating enzyme family	UBE2G1
H_vs_O	Tcon_g12971	157.781	-0.576774	0.17561	0.000137548	NFRKB Winged Helix-like	NFRKB
H_vs_O	Tcon_g17854	3228.05	0.453748	0.138311	0.00013837	Regulates the GDP GTP exchange reaction of most RAB proteins by inhibiting the dissociation of GDP from them, and the subsequent binding of GTP	Gdi
H_vs_O	Tcon_g22577	349.936	0.599577	0.18287	0.000139195	ribosomal protein L50	-
H_vs_O	Tcon_g1887	588.445	0.603941	0.184347	0.000140028	CSN8/PSMD8/EIF3K family	COPS8
H_vs_O	Tcon_g1822	6379.36	0.71114	0.21712	0.000140859	serine-type endopeptidase activity. It is involved in the biological process described with proteolysis	CLIPA1
H_vs_O	Tcon_g22347	30.7329	-2.21865	0.678415	0.000141708	chitin binding. It is involved in the biological process described with chitin metabolic process	-
H_vs_O	Tcon_g23841	1471	0.582183	0.178042	0.000142554	sister chromatid cohesion	-
H_vs_O	Tcon_g12373	321.067	-0.627557	0.192202	0.000143417	Beige/BEACH domain	LYST
H_vs_O	Tcon_g8640	198.855	0.620905	0.190338	0.000144288	It is involved in the biological process described with	CLNS1A
H_vs_O	Tcon_g235	40.4565	4.50866	1.38476	0.000145182	Oxidoreductase activity. It is involved in the biological process described with oxidation-reduction process	CYB5RL
H_vs_O	Tcon_g2263	185.298	-0.858064	0.263856	0.000146088	Belongs to the SNF7 family	CHMP3
H_vs_O	Tcon_g20947	32.9601	-1.27093	0.390831	0.000146991	Zinc ion binding	RNF144A
H_vs_O	Tcon_g23960	980.149	0.668273	0.205676	0.000147902	Viral IAP-associated factor	PDCL3
H_vs_O	Tcon_g9368	732.981	-1.35296	0.416485	0.000148812	interkinetic nuclear migration	PCM1
H_vs_O	Tcon_g5921	572.733	0.875157	0.269476	0.000149722	metalloendopeptidase activity. It is involved in the biological process described with proteolysis	-
H_vs_O	Tcon_g23110	1053.42	2.17207	0.669053	0.000150633	activity. It is involved in the biological process described with carbohydrate metabolic process	Mal-A2
H_vs_O	Tcon_g18940	235.515	-0.513099	0.158068	0.000151541	Phosphotransferase activity, alcohol group as acceptor. It is involved in the biological process described with phosphatidylinositol phosphorylation	PI4KA
H_vs_O	Tcon_g5442	7658.16	3.10335	0.956123	0.000152448	Anterior fat body protein	RGN
H_vs_O	Tcon_g2389	633.149	-0.348822	0.107479	0.000153351	Metal ion binding	ZC3H18
H_vs_O	Tcon_g22663	32.6788	-1.63941	0.505766	0.000154269	nucleotide binding	KIAA0195
H_vs_O	Tcon_g9211	117.125	1.79225	0.553278	0.000155192	channel activity. It is involved in the biological process described with ion transport	-
H_vs_O	Tcon_g1883	75.7497	-0.607467	0.187604	0.000156116	It is involved in the biological process described with protein ubiquitination	MIB2
H_vs_O	Tcon_g12057	63.2	-1.61455	0.498789	0.000157042	cullin family protein binding	APC11
H_vs_O	Tcon_g7907	57.9257	-1.41053	0.435761	0.000157964	It is involved in the biological process described with dTDP biosynthetic process	DTYMK
H_vs_O	Tcon_g4862	165.276	-0.773437	0.238961	0.000158883	zinc finger	-
H_vs_O	Tcon_g22427	2404.99	-1.48225	0.457974	0.000159799	It is involved in the biological process described with 'de novo' IMP biosynthetic process	PAICS
H_vs_O	Tcon_g738	482.494	-1.07146	0.331258	0.00016072	It is involved in the biological process described with fatty acid beta-oxidation	ACOX2
H_vs_O	Tcon_g9796	17.977	-1.76064	0.545087	0.000161657	Domain of unknown function (DUF3513)	NEDD9
H_vs_O	Tcon_g15207	81.4697	-0.772426	0.239554	0.000162615	Beige/BEACH domain	WDR81
H_vs_O	Tcon_g24517	237.241	-0.618998	0.192034	0.000163574	Cysteine-type peptidase activity. It is involved in the biological process described with proteolysis	SENP6
H_vs_O	Tcon_g10281	432.49	0.741013	0.229972	0.000164534	Catalyzes the reversible isomerization between hydroxypyruvate and 2-hydroxy-3-oxopropanoate (also termed tartronate semialdehyde)	Gip
H_vs_O	Tcon_g7323	1259.74	-0.395604	0.122806	0.000165494	assists the folding of proteins upon ATP hydrolysis	CCT3
H_vs_O	Tcon_g14211	3861.44	-2.34747	0.728823	0.000166453	serine-type endopeptidase activity. It is involved in the biological process described with proteolysis	alphaTry
H_vs_O	Tcon_g12508	440.881	1.08542	0.337216	0.000167417	Mediates the uptake of pyruvate into mitochondria	MPC1
H_vs_O	Tcon_g16816	155.981	0.654203	0.203455	0.000168392	Chitinase activity. It is involved in the biological process described with carbohydrate metabolic process	CHID1
H_vs_O	Tcon_g2167	25.5497	-1.70919	0.531575	0.000169364	Protein tyrosine phosphatase activity. It is involved in the biological process described with protein dephosphorylation	PTPRZ1
H_vs_O	Tcon_g2639	312.339	0.65462	0.20363	0.000170335	unfolded protein binding. It is involved in the biological process described with protein folding	-
H_vs_O	Tcon_g10704	114.821	-0.794041	0.247004	0.000171302	GTP binding	GNL3
H_vs_O	Tcon_g3452	56.2811	-1.66076	0.516617	0.000172265	GTP binding. It is involved in the biological process described with	RRAS2
H_vs_O	Tcon_g7053	149.883	0.616367	0.191894	0.000173237	cyclin-dependent protein serine threonine kinase regulator activity. It is involved in the biological process described with regulation of transcription, DNA-templated	CCNH
H_vs_O	Tcon_g23122	9.4539	-3.29437	1.02587	0.000174208	NA	NA
H_vs_O	Tcon_g23645	180.586	-1.65519	0.515566	0.000175179	NA	NA
H_vs_O	Tcon_g13085	42.1611	-0.885443	0.276092	0.000176162	Zinc ion binding. It is involved in the biological process described with regulation of transcription, DNA-templated	MBTD1
H_vs_O	Tcon_g8984	372.555	0.787096	0.245568	0.000177149	Belongs to the universal ribosomal protein uS12 family	-
H_vs_O	Tcon_g4478	2698.91	0.987235	0.308264	0.000178145	Translocon-associated protein	SSR4
H_vs_O	Tcon_g18874	524.489	0.53634	0.167687	0.000179156	Structural constituent of ribosome. It is involved in the biological process described with translation	MRPS14
H_vs_O	Tcon_g16639	49.4698	0.734256	0.229598	0.000180166	Acts as an enhancer of the rudimentary gene. Has a role in pyrimidine biosynthesis and the cell cycle	ERH
H_vs_O	Tcon_g6321	1469.26	0.768616	0.240863	0.000181204	NA	NA
H_vs_O	Tcon_g4394	127.371	-0.896844	0.281275	0.000182251	ATP- binding	VWA8
H_vs_O	Tcon_g11130	9.25193	-2.6351	0.828365	0.00018333	-	-
H_vs_O	Tcon_g260	94.5333	-1.07391	0.337601	0.000184405	Zinc-finger (CX5CX6HX5H) motif	-
H_vs_O	Tcon_g20705	21.1756	2.14478	0.674612	0.000185484	NA	NA
H_vs_O	Tcon_g13146	202.109	-1.02105	0.321544	0.000186579	Actin binding. It is involved in the biological process described with cytoskeleton organization	SVIL
H_vs_O	Tcon_g12920	710.703	-1.5148	0.477178	0.000187674	-	-
H_vs_O	Tcon_g20463	26.9436	1.2396	0.390765	0.000188776	GTP binding. It is involved in the biological process described with small GTPase mediated signal transduction	ARFRP1
H_vs_O	Tcon_g9500	471.429	-0.638349	0.201333	0.000189882	Domain in cystathionine beta-synthase and other proteins.	PRKAG2
H_vs_O	Tcon_g10464	154.939	0.637437	0.201104	0.000190988	It is involved in the biological process described with GPI anchor biosynthetic process	PIGU
H_vs_O	Tcon_g14042	316.32	-0.487545	0.154004	0.00019211	ATP binding. It is involved in the biological process described with protein phosphorylation	TTBK2
H_vs_O	Tcon_g16814	1373.55	0.429093	0.13555	0.000193229	nucleic acid binding	DDX39A
H_vs_O	Tcon_g24679	162.024	0.693898	0.219222	0.000194345	Translation release factor activity. It is involved in the biological process described with translational termination	-
H_vs_O	Tcon_g16298	128.069	-0.720813	0.227749	0.000195458	DNA- binding	JARID2
H_vs_O	Tcon_g11109	410.262	-0.531187	0.167846	0.000196569	Belongs to the MYST (SAS MOZ) family	KAT6B
H_vs_O	Tcon_g5670	1957.44	0.700447	0.221456	0.000197684	Cytochrome-c oxidase activity	COX6C
H_vs_O	Tcon_g5727	82.6687	-1.01092	0.319935	0.000198811	Component of IIS longevity pathway SMK-1	SMEK2
H_vs_O	Tcon_g19568	1992.07	-0.425189	0.134674	0.000199948	-	-
H_vs_O	Tcon_g12086	664.334	0.501521	0.158853	0.00020108	transferase activity, transferring acyl groups. It is involved in the biological process described with metabolic process	-
H_vs_O	Tcon_g19561	180.895	0.753896	0.238803	0.000202209	It is involved in the biological process described with	APH1A
H_vs_O	Tcon_g11046	18.6537	-1.74526	0.552902	0.000203335	It is involved in the biological process described with protein	PEX1
H_vs_O	Tcon_g11817	112.053	0.617662	0.195723	0.000204462	actin filament polymerization	TTC17
H_vs_O	Tcon_g5591	197.764	-0.426572	0.135204	0.000205588	Ankyrin repeat	-
H_vs_O	Tcon_g4976	179.753	-1.13897	0.361052	0.000206712	nucleic acid binding. It is involved in the biological process described with regulation of transcription, DNA-templated	NFX1
H_vs_O	Tcon_g13326	76.4187	-1.0417	0.330402	0.000207841	substrate-specific adapter of an E3 ubiquitin- protein ligase complex which mediates the ubiquitination and subsequent proteasomal degradation of target proteins. May have a role in synapse differentiation and growth (By similarity)	KLHL20
H_vs_O	Tcon_g20508	7699.55	1.84626	0.586179	0.000208982	serine-type endopeptidase activity. It is involved in the biological process described with proteolysis	-
H_vs_O	Tcon_g9245	342.094	-0.567473	0.180174	0.00021012	Broad-Complex, Tramtrack and Bric a brac	mod(mdg4)
H_vs_O	Tcon_g2074	915.425	0.352519	0.111973	0.00021126	It is involved in the biological process described with protein phosphorylation	CSNK2A2
H_vs_O	Tcon_g19998	21.7282	4.08913	1.29896	0.000212397	calcium ion binding. It is involved in the biological process described with homophilic cell adhesion via plasma membrane adhesion molecules	-
H_vs_O	Tcon_g11964	45.7027	-1.26205	0.401217	0.000213543	It is involved in the biological process described with protein phosphorylation	HIPK1
H_vs_O	Tcon_g7820	163.899	-1.23859	0.393965	0.000214693	transmembrane receptor protein tyrosine kinase activity. It is involved in the biological process described with protein phosphorylation	ALK
H_vs_O	Tcon_g2555	221.68	-0.652145	0.20745	0.000215841	RAVE protein 1 C terminal	DMXL1
H_vs_O	Tcon_g24351	349.108	0.585574	0.186299	0.000216987	electron carrier activity. It is involved in the biological process described with cell redox homeostasis	GLRX3
H_vs_O	Tcon_g9162	194.539	0.612489	0.194882	0.00021813	28S ribosomal protein S25	MRPS25
H_vs_O	Tcon_g9456	97.2876	-0.755436	0.240507	0.000219278	Metal ion binding	ZC3H6
H_vs_O	Tcon_g4445	221.368	-0.449664	0.143184	0.000220425	Eukaryotic protein of unknown function (DUF842)	FAM136A
H_vs_O	Tcon_g19566	460.61	0.576687	0.183794	0.000221583	TFIID is a multimeric protein complex that plays a central role in mediating promoter responses to various activators and repressors	TAF10
H_vs_O	Tcon_g16780	57.3318	-0.744074	0.23716	0.000222738	nucleic acid binding	GPATCH1
H_vs_O	Tcon_g4636	184.344	-0.984596	0.313966	0.000223896	-	bif
H_vs_O	Tcon_g4333	226.091	0.773263	0.246652	0.000225056	Chaperone for wingless signalling and trafficking of LDL receptor	MESDC2
H_vs_O	Tcon_g5383	701.154	0.618868	0.197539	0.000226222	Calcium-selective channel required to prevent calcium stores from overfilling	TMCO1
H_vs_O	Tcon_g11516	208.035	-0.715403	0.228407	0.000227388	-	-
H_vs_O	Tcon_g24604	11.9583	-1.91812	0.612872	0.000228564	Voltage-sensitive calcium channels (VSCC) mediate the entry of calcium ions into excitable cells and are also involved in a variety of calcium-dependent processes, including muscle contraction, hormone or neurotransmitter release, gene expression, cell motility, cell division and cell death. The isoform alpha-1C gives rise to L-type calcium currents. Long-lasting (L-type) calcium channels belong …	-
H_vs_O	Tcon_g22224	457.369	0.762147	0.243602	0.00022974	Involved in the synthesis of the GDP-mannose and dolichol-phosphate-mannose required for a number of critical mannosyl transfer reactions	PMM1
H_vs_O	Tcon_g2799	732.984	5.58141	1.78641	0.000230936	NA	NA
H_vs_O	Tcon_g8951	8.34001	-1.90008	0.608236	0.00023213	Metal ion binding	-
H_vs_O	Tcon_g9205	101.055	-1.21619	0.389442	0.000233325	Essential for the development of polarized epithelia, for cell polarity associated with asymmetric cell division of neuroblasts during development, and for oocyte polarity formation. Promotes the formation of actin-rich projections at the oocyte cortex and the posterior enrichment of par-1 which is required for oocyte polarization. Regulates the localization of axis-specifying morphogens such as …	LLGL1
H_vs_O	Tcon_g24062	18.7208	-2.34815	0.753003	0.00023454	A Receptor for Ubiquitination Targets	LRRC29
H_vs_O	Tcon_g13038	134.981	-0.781259	0.250545	0.000235752	ARF GTPase activator activity. It is involved in the biological process described with regulation of ARF GTPase activity	ASAP1
H_vs_O	Tcon_g7350	62.1156	-1.30063	0.417431	0.000236974	Transmembrane protein 131-like	TMEM131
H_vs_O	Tcon_g2246	484.018	0.484228	0.155512	0.000238202	Belongs to the small GTPase superfamily. Arf family	2.00 ARL
H_vs_O	Tcon_g1014	835.654	0.700856	0.225173	0.000239433	Belongs to the carnitine choline acetyltransferase family	CPT2
H_vs_O	Tcon_g17985	108.275	-0.767878	0.246775	0.000240664	Metal ion binding	ZC3H14
H_vs_O	Tcon_g10846	15.9941	-1.10041	0.35389	0.000241903	Zinc finger protein	-
H_vs_O	Tcon_g5382	368.279	-0.43124	0.138713	0.000243142	nucleotide binding	-
H_vs_O	Tcon_g19024	90.2224	-0.947567	0.305701	0.000244428	signal transducer activity. It is involved in the biological process described with regulation of transcription, DNA-templated	STAT5B
H_vs_O	Tcon_g22666	147.935	0.786136	0.253674	0.000245714	Protein of unknown function (DUF1674)	C6orf57
H_vs_O	Tcon_g10031	247.141	0.758015	0.244616	0.000246996	Hydrolase activity	LYPLA1
H_vs_O	Tcon_g8109	38.8488	-0.864206	0.278895	0.000248275	nucleotidyltransferase activity	-
H_vs_O	Tcon_g23707	652.822	1.43355	0.462865	0.000249558	Structural constituent of ribosome. It is involved in the biological process described with translation	RpS14a
H_vs_O	Tcon_g3328	34.6347	-1.00798	0.325496	0.000250839	NA	NA
H_vs_O	Tcon_g21919	7.06851	-2.08058	0.672051	0.00025212	activity. It is involved in the biological process described with transmembrane receptor protein serine threonine kinase signaling pathway	BMPR2
H_vs_O	Tcon_g1840	1722.24	0.869737	0.28111	0.000253408	It is involved in the biological process described with cotranslational protein targeting to membrane	SSR3
H_vs_O	Tcon_g14873	1368.89	-0.896491	0.289858	0.000254698	Zinc ion binding	IAP1
H_vs_O	Tcon_g14557	18.0318	-1.60454	0.518926	0.000255988	-	-
H_vs_O	Tcon_g1895	817.4	0.780116	0.252353	0.000257277	Essential subunit of the N-oligosaccharyl transferase (OST) complex which catalyzes the transfer of a high mannose oligosaccharide from a lipid-linked oligosaccharide donor to an asparagine residue within an Asn-X-Ser Thr consensus motif in nascent polypeptide chains	DAD1
H_vs_O	Tcon_g13420	698.15	-0.921951	0.298283	0.000258565	nucleic acid binding	PSPC1
H_vs_O	Tcon_g10323	87.5454	-1.00887	0.326618	0.000259861	ATP-dependent helicase activity	DHX37
H_vs_O	Tcon_g14835	26.4674	-1.11905	0.36239	0.000261157	Zinc ion binding. It is involved in the biological process described with chromatin modification	ING1
H_vs_O	Tcon_g6840	1010.24	-0.593908	0.192436	0.000262458	Vacuolar membrane-associated protein Iml1	DEPDC5
H_vs_O	Tcon_g12081	5.72414	-1.71478	0.555849	0.000263763	Tesmin/TSO1-like CXC domain, cysteine-rich domain	LIN54
H_vs_O	Tcon_g7880	499.504	0.586563	0.190159	0.000265065	It is involved in the biological process described with regulation of	RBL1
H_vs_O	Tcon_g20980	1469.83	0.497818	0.161432	0.000266368	GTP binding. It is involved in the biological process described with small GTPase mediated signal transduction	ARF4
H_vs_O	Tcon_g1119	279.238	-0.473481	0.153621	0.000267676	It is involved in the biological process described with protein targeting to Golgi	-
H_vs_O	Tcon_g23461	11.4088	-1.86347	0.604636	0.000268981	Rho guanyl-nucleotide exchange factor activity. It is involved in the biological process described with regulation of Rho protein signal transduction	ARHGEF17
H_vs_O	Tcon_g24618	120.496	0.561092	0.182084	0.000270283	Belongs to the complex I LYR family	LYRM4
H_vs_O	Tcon_g3344	89.4315	-0.714671	0.232231	0.000271606	NA	NA
H_vs_O	Tcon_g4126	57.2385	-1.10973	0.360756	0.000272932	Belongs to the SNF7 family	CHMP7
H_vs_O	Tcon_g8237	147.157	-0.881412	0.286761	0.000274268	Rab GTPase activator activity. It is involved in the biological process described with regulation of Rab GTPase activity	TBC1D25
H_vs_O	Tcon_g2670	30.2981	0.86656	0.282245	0.00027562	Calcium ion binding	-
H_vs_O	Tcon_g16906	1125.91	0.844658	0.275294	0.00027698	OST3 / OST6 family, transporter family	TUSC3
H_vs_O	Tcon_g13114	55.6354	-0.997407	0.325166	0.000278341	It is involved in the biological process described with mitochondrion organization	TMEM11
H_vs_O	Tcon_g10368	20.2121	-0.984686	0.321227	0.000279709	Coiled-coil domain-containing protein 22 homolog	CCDC22
H_vs_O	Tcon_g20564	1187.23	1.07481	0.350976	0.000281092	-	-
H_vs_O	Tcon_g21436	207.057	0.736317	0.240444	0.000282469	39S ribosomal protein L52	Mrpl52
H_vs_O	Tcon_g5562	1283.06	0.655974	0.214364	0.000283856	electron carrier activity. It is involved in the biological process described with cell redox homeostasis	GLRX2
H_vs_O	Tcon_g23887	39.0787	-1.15384	0.377501	0.000285261	protein serine threonine kinase activity. It is involved in the biological process described with	ROCK2
H_vs_O	Tcon_g8845	247.217	-0.554356	0.18139	0.000286663	It is involved in the biological process described with RNA processing	DROSHA
H_vs_O	Tcon_g3192	61.1833	-1.11155	0.363878	0.00028807	Belongs to the protein-tyrosine phosphatase family. Non-receptor class myotubularin subfamily	SBF1
H_vs_O	Tcon_g11423	59.8928	1.4624	0.478738	0.000289471	guanine deaminase activity. It is involved in the biological process described with guanine catabolic process	GDA
H_vs_O	Tcon_g18818	25.5538	-0.936105	0.306763	0.000290888	huntingtin	HTT
H_vs_O	Tcon_g603	2409.64	-0.480365	0.15752	0.000292314	unfolded protein binding. It is involved in the biological process described with protein folding	HSPA9
H_vs_O	Tcon_g1837	71.2416	-0.8203	0.269027	0.000293737	Helicase	-
H_vs_O	Tcon_g12190	212.775	-0.620287	0.203631	0.000295174	Metal ion binding	ZFYVE9
H_vs_O	Tcon_g447	37.2424	-0.906276	0.297544	0.000296608	It is involved in the biological process described with DNA recombination	RECQL5
H_vs_O	Tcon_g14125	46.7147	-1.41075	0.46355	0.000298054	-	-
H_vs_O	Tcon_g10300	207.271	-0.524087	0.172293	0.000299504	protein disulfide oxidoreductase activity. It is involved in the biological process described with	-
H_vs_O	Tcon_g19853	67.3833	-0.839311	0.276226	0.000300972	Zinc ion binding	-
H_vs_O	Tcon_g18238	8.04937	-2.13725	0.703435	0.000302436	activity. It is involved in the biological process described with transmembrane receptor protein serine threonine kinase signaling pathway	tkv
H_vs_O	Tcon_g17642	144.572	0.502828	0.165575	0.000303904	It is involved in the biological process described with iron-sulfur cluster assembly	FXN
H_vs_O	Tcon_g12238	164.152	-2.46054	0.810592	0.000305377	Transmembrane transporter activity. It is involved in the biological process described with transmembrane transport	SLC22A14
H_vs_O	Tcon_g20605	2031.45	-1.0916	0.359905	0.000306861	Zinc ion binding	nhl-1
H_vs_O	Tcon_g8116	55.1478	-0.948872	0.312862	0.000308341	Sad1 / UNC-like C-terminal	SUN1
H_vs_O	Tcon_g14837	92.1897	0.818751	0.270083	0.000309825	Hydrolase activity, acting on ester bonds. It is involved in the biological process described with D-amino acid catabolic process	DTD1
H_vs_O	Tcon_g11436	1167.64	0.405523	0.133784	0.000311307	activity. It is involved in the biological process described with acetyl-CoA metabolic process	-
H_vs_O	Tcon_g12422	163.861	0.761971	0.251416	0.000312786	Rab5-interacting protein (Rab5ip)	EMC6
H_vs_O	Tcon_g14591	85.1824	-1.14062	0.376412	0.000314264	positive regulation of dendritic spine morphogenesis	CAPRIN1
H_vs_O	Tcon_g8051	196.007	-1.12164	0.370395	0.000315751	Belongs to the cation transport ATPase (P-type) (TC 3.A.3) family. Type IV subfamily	ATP9A
H_vs_O	Tcon_g18210	778.034	-0.764257	0.252399	0.000317234	5' nucleotidase family	NT5C2
H_vs_O	Tcon_g12337	76.2593	-0.789692	0.261169	0.000318741	zinc ion binding. It is involved in the biological process described with transcription, DNA-templated	-
H_vs_O	Tcon_g10954	775.419	-0.48816	0.16148	0.000320248	Required for maturation of ribosomal RNAs and formation of the large ribosomal subunit	1.00 PES
H_vs_O	Tcon_g7347	66.3188	-1.7176	0.568284	0.000321754	Pyruvate dehydrogenase	PDK2
H_vs_O	Tcon_g23382	924.431	0.839036	0.277733	0.000323264	-	-
H_vs_O	Tcon_g10261	84.6324	-1.09512	0.362754	0.000324783	It is involved in the biological process described with regulation of transcription, DNA-templated	sno
H_vs_O	Tcon_g4029	51.1313	-1.20232	0.39857	0.000326314	Zinc ion binding	NUP153
H_vs_O	Tcon_g4889	128.414	-0.574701	0.190786	0.000327868	Cleavage inducing molecular chaperone	DNAJC14
H_vs_O	Tcon_g2737	145.898	-0.718928	0.238818	0.000329431	RNA binding. It is involved in the biological process described with mRNA processing	CASC3
H_vs_O	Tcon_g18343	20.5035	-1.63767	0.54413	0.000330994	Autophagy-related protein 11	RB1CC1
H_vs_O	Tcon_g8809	48.3135	-1.07167	0.356301	0.000332565	Sequence-specific DNA binding transcription factor activity. It is involved in the biological process described with regulation of transcription, DNA-templated	TFDP1
H_vs_O	Tcon_g3477	169.671	0.483052	0.160615	0.000334132	It is involved in the biological process described with protein phosphorylation	CDK19
H_vs_O	Tcon_g9805	49.6052	-1.56575	0.520832	0.000335703	It is involved in the biological process described with protein phosphorylation	PDPK1
H_vs_O	Tcon_g18105	1240.97	0.291434	0.0969616	0.000337274	GTP binding. It is involved in the biological process described with small GTPase mediated signal transduction	RHOA
H_vs_O	Tcon_g4047	30.4317	-0.909513	0.302612	0.00033884	NA	NA
H_vs_O	Tcon_g18165	65.8763	-1.24478	0.414345	0.00034041	It is involved in the biological process described with	-
H_vs_O	Tcon_g2743	147.863	-1.54897	0.515827	0.000341985	Belongs to the mitochondrial carrier (TC 2.A.29) family	SLC25A45
H_vs_O	Tcon_g4566	262.141	-0.462037	0.153881	0.000343557	It is involved in the biological process described with Golgi to plasma membrane transport	EXOC2
H_vs_O	Tcon_g23389	192.445	0.541069	0.180246	0.000345129	Protein kinase activity	-
H_vs_O	Tcon_g8783	19.5071	-1.59879	0.532712	0.0003467	otopetrin 3	OTOP3
H_vs_O	Tcon_g14621	319.243	0.569538	0.189919	0.000348283	Mediator of RNA polymerase II transcription subunit 9-like	-
H_vs_O	Tcon_g10328	675.443	0.675566	0.225295	0.000349863	N-acetylglucosamine-6-sulfatase activity. It is involved in the biological process described with glycosaminoglycan metabolic process	GNS
H_vs_O	Tcon_g3742	357.077	0.63624	0.21218	0.000351438	RNA polymerase II transcription cofactor activity. It is involved in the biological process described with regulation of transcription from RNA polymerase II promoter	MED10
H_vs_O	Tcon_g14854	36.987	-0.95743	0.319326	0.00035301	Zinc ion binding	-
H_vs_O	Tcon_g9280	69.0082	1.02349	0.341481	0.000354584	Kelch motif	KLHDC3
H_vs_O	Tcon_g13394	577.024	0.547284	0.182604	0.000356155	Alcohol dehydrogenase GroES-like domain	MECR
H_vs_O	Tcon_g16904	106.811	0.60871	0.203145	0.000357725	Guanyl-nucleotide exchange factor activity. It is involved in the biological process described with small GTPase mediated signal transduction	mdt-9
H_vs_O	Tcon_g11597	20.341	-1.21526	0.405591	0.000359291	Histone-lysine N-methyltransferase	SETD8
H_vs_O	Tcon_g2340	15.1257	-1.4161	0.472669	0.000360855	Oxidoreductase activity. It is involved in the biological process described with oxidation-reduction process	PDPR
H_vs_O	Tcon_g19991	2504.89	0.900833	0.300764	0.00036242	It is involved in the biological process described with	-
H_vs_O	Tcon_g4384	397.467	0.741256	0.247529	0.000363983	Uncharacterised protein family (UPF0184)	-
H_vs_O	Tcon_g609	1346.99	0.758587	0.253464	0.000365554	ATP- binding	SEPHS1
H_vs_O	Tcon_g22530	100.746	-0.561334	0.187671	0.000367132	BTB And C-terminal Kelch	KLHL18
H_vs_O	Tcon_g13298	272.826	-0.682077	0.228101	0.000368712	Zinc ion binding	KCMF1
H_vs_O	Tcon_g19440	244.839	0.681112	0.227828	0.000370291	Kinase-like	BMP2K
H_vs_O	Tcon_g2319	139.925	0.701465	0.234646	0.000371866	ATP binding. It is involved in the biological process described with chaperone mediated protein folding requiring cofactor	TOR1A
H_vs_O	Tcon_g22311	383.809	-0.431757	0.144446	0.00037344	Zinc ion binding	2024-03-06
H_vs_O	Tcon_g4801	22.685	-1.054	0.35272	0.000375014	NA	NA
H_vs_O	Tcon_g5804	23.8949	0.804392	0.269201	0.000376585	nucleoside diphosphate kinase activity. It is involved in the biological process described with nucleoside diphosphate phosphorylation	NME6
H_vs_O	Tcon_g18272	172.112	-0.48338	0.161783	0.000378152	protein serine threonine kinase activity. It is involved in the biological process described with intracellular signal transduction	CIT
H_vs_O	Tcon_g9505	297.987	0.629044	0.210598	0.000379721	It is involved in the biological process described with transmembrane transport	SLC35B1
H_vs_O	Tcon_g2420	1455.85	-0.406595	0.136138	0.000381287	It is involved in the biological process described with cellular protein modification process	UBA1
H_vs_O	Tcon_g15100	120.267	-0.964742	0.32312	0.000382855	Essential component of the vacuolar proton pump (V- ATPase), a multimeric enzyme that catalyzes the translocation of protons across the membranes. Required for assembly and activity of the V-ATPase	unc-32
H_vs_O	Tcon_g21466	291.401	0.795179	0.266503	0.000384432	lysosomal protein catabolic process	-
H_vs_O	Tcon_g17736	187.698	0.565308	0.189522	0.000386011	N-acetyltransferase activity	NAA20
H_vs_O	Tcon_g24698	40.2843	-1.04702	0.351074	0.000387589	It is involved in the biological process described with endocytosis	SH3GL1
H_vs_O	Tcon_g12036	2070.23	-1.06362	0.356734	0.000389167	5-formyltetrahydrofolate cyclo-ligase family	MTHFSD
H_vs_O	Tcon_g19932	104.275	-0.864388	0.289974	0.000390745	WD domain, G-beta repeat	WDR62
H_vs_O	Tcon_g8326	189.536	-2.04542	0.686185	0.000392318	It is involved in the biological process described with protein	DYRK1A
H_vs_O	Tcon_g22907	121.394	-1.87419	0.628839	0.000393891	myosin II head/neck binding	LMO7
H_vs_O	Tcon_g14560	99.849	-0.816137	0.273898	0.000395463	protein serine threonine kinase activity. It is involved in the biological process described with	VRK1
H_vs_O	Tcon_g3577	565.799	0.298247	0.100112	0.000397035	DnaJ molecular chaperone homology domain	DNAJB6
H_vs_O	Tcon_g9010	34.3332	-1.8898	0.634354	0.000398602	Myb/SANT-like DNA-binding domain	-
H_vs_O	Tcon_g11496	33.9767	-1.6756	0.562939	0.000400182	Senescence-associated protein	SPG20
H_vs_O	Tcon_g1861	1007.76	0.661897	0.22267	0.000401787	The coatomer is a cytosolic protein complex that binds to dilysine motifs and reversibly associates with Golgi non- clathrin-coated vesicles, which further mediate biosynthetic protein transport from the ER, via the Golgi up to the trans Golgi network. The coatomer complex is required for budding from Golgi membranes, and is essential for the retrograde Golgi-to-ER transport of dilysine-tagged pr…	COPE
H_vs_O	Tcon_g10946	618.789	0.683639	0.230008	0.000403389	snRNP Sm proteins	4.00 LSM
H_vs_O	Tcon_g21289	18.0715	1.16278	0.391268	0.000404988	Hormone activity	ins
H_vs_O	Tcon_g16528	1302.08	0.680827	0.229095	0.000406584	Programmed cell death protein 7	-
H_vs_O	Tcon_g1371	18.1916	-1.39833	0.470592	0.000408177	It is involved in the biological process described with signal transduction	ARHGAP32
H_vs_O	Tcon_g12647	233.249	-0.391207	0.13177	0.000409784	F-box-like	FBXO9
H_vs_O	Tcon_g8227	39.5009	-1.04463	0.352209	0.000411408	PHAX RNA-binding domain	PHAX
H_vs_O	Tcon_g10826	314.675	-0.670368	0.226044	0.000413028	Protein tyrosine phosphatase activity. It is involved in the biological process described with protein dephosphorylation	-
H_vs_O	Tcon_g17627	29.5951	-0.691507	0.233183	0.000414645	Ankyrin repeat	-
H_vs_O	Tcon_g505	1676.37	-0.36929	0.124546	0.00041626	DnaJ molecular chaperone homology domain	DNAJC7
H_vs_O	Tcon_g15071	28.2963	2.94834	0.994929	0.000417883	It is involved in the biological process described with oxidation-reduction process	Trh
H_vs_O	Tcon_g11685	944.409	0.541886	0.182903	0.000419506	actin binding. It is involved in the biological process described with	PARVA
H_vs_O	Tcon_g11403	271.782	4.17115	1.40803	0.000421127	odorant binding	Obp99c
H_vs_O	Tcon_g23154	101.721	-0.9237	0.31185	0.000422745	It is involved in the biological process described with protein dephosphorylation	PPM1B
H_vs_O	Tcon_g19852	198.194	-1.59889	0.540151	0.000424373	synaptic vesicle	-
H_vs_O	Tcon_g17533	1311.51	0.763847	0.258093	0.000426	Essential subunit of the N-oligosaccharyl transferase (OST) complex which catalyzes the transfer of a high mannose oligosaccharide from a lipid-linked oligosaccharide donor to an asparagine residue within an Asn-X-Ser Thr consensus motif in nascent polypeptide chains	RPN1
H_vs_O	Tcon_g10372	269.744	-1.18386	0.400209	0.000427632	-	-
H_vs_O	Tcon_g9810	242.955	-0.771122	0.260874	0.000429276	Small MutS-related domain	N4BP2
H_vs_O	Tcon_g10616	158.298	-1.15201	0.389861	0.000430923	growth factor activity	-
H_vs_O	Tcon_g4040	551.181	-0.73431	0.24851	0.000432565	nucleic acid-templated transcription	YLPM1
H_vs_O	Tcon_g1104	614.995	0.400654	0.135835	0.000434242	Cop9 signalosome complex subunit	COPS5
H_vs_O	Tcon_g4720	13.5049	-1.33359	0.452208	0.000435917	NA	NA
H_vs_O	Tcon_g3263	5.76211	-2.35024	0.797314	0.000437598	It is involved in the biological process described with	SPRY2
H_vs_O	Tcon_g11259	53.4144	-1.10401	0.374831	0.000439292	Connector enhancer of kinase suppressor of ras	CNKSR2
H_vs_O	Tcon_g14792	486.248	0.486061	0.165074	0.000440987	DNA-directed RNA polymerase activity. It is involved in the biological process described with transcription, DNA-templated	POLR2F
H_vs_O	Tcon_g5465	8340.13	0.572208	0.194494	0.000442696	PPIases accelerate the folding of proteins. It catalyzes the cis-trans isomerization of proline imidic peptide bonds in oligopeptides	-
H_vs_O	Tcon_g16308	230.327	-1.70925	0.580988	0.0004444	Transmembrane amino acid transporter protein	path
H_vs_O	Tcon_g23312	1397.04	0.797542	0.271207	0.000446109	Peroxiredoxin activity. It is involved in the biological process described with oxidation-reduction process	TPX1
H_vs_O	Tcon_g4412	9.90877	-1.35098	0.459408	0.000447813	chromatin binding	-
H_vs_O	Tcon_g23074	6.38152	-2.45568	0.835398	0.000449521	GTP binding. It is involved in the biological process described with protein transport	-
H_vs_O	Tcon_g8990	104.039	-0.815606	0.277511	0.000451229	Introduces a single-strand break via transesterification at a target site in duplex DNA. Releases the supercoiling and torsional tension of DNA introduced during the DNA replication and transcription by transiently cleaving and rejoining one strand of the DNA duplex. The scissile phosphodiester is attacked by the catalytic tyrosine of the enzyme, resulting in the formation of a DNA-(5'-phosphotyr…	TOP3B
H_vs_O	Tcon_g10036	254.084	0.66989	0.22801	0.000452939	ORMDL family	ORMDL3
H_vs_O	Tcon_g95	121.479	0.888067	0.302585	0.000454668	Oxidoreductase activity, acting on single donors with incorporation of molecular oxygen, incorporation of two atoms of oxygen	P4HA2
H_vs_O	Tcon_g21996	151.399	0.570752	0.194485	0.000456393	Hydrolase activity	MRPL46
H_vs_O	Tcon_g17804	4368.1	0.655492	0.223444	0.000458122	PPIases accelerate the folding of proteins. It catalyzes the cis-trans isomerization of proline imidic peptide bonds in oligopeptides	Ppib
H_vs_O	Tcon_g22138	17.7554	-1.50519	0.513661	0.000459871	ATP binding. It is involved in the biological process described with protein phosphorylation	-
H_vs_O	Tcon_g4044	23.3692	-0.986851	0.336967	0.000461629	Zinc ion binding	-
H_vs_O	Tcon_g20301	74.7637	-1.10351	0.376881	0.000463386	-	-
H_vs_O	Tcon_g22864	122.117	0.840966	0.287417	0.000465154	Methyltransferase activity. It is involved in the biological process described with RNA methylation	FTSJ2
H_vs_O	Tcon_g12340	72.0528	-0.706715	0.241569	0.000466921	Actin binding. It is involved in the biological process described with actin filament organization	WASL
H_vs_O	Tcon_g12874	119.728	-0.521254	0.178307	0.000468699	It is involved in the biological process described with RNA processing	XAB2
H_vs_O	Tcon_g6315	126.018	0.762083	0.26084	0.000470486	Domain of unknown function (DUF4602)	-
H_vs_O	Tcon_g13808	2041.89	-4.21625	1.44391	0.00047228	NA	NA
H_vs_O	Tcon_g20299	20.7447	-1.68191	0.576071	0.000474073	NA	NA
H_vs_O	Tcon_g13280	523.94	-1.13406	0.38857	0.000475869	Protein tyrosine serine threonine phosphatase activity. It is involved in the biological process described with protein dephosphorylation	PTP4A1
H_vs_O	Tcon_g15652	119.47	-0.986546	0.338295	0.000477679	Protein tyrosine phosphatase activity. It is involved in the biological process described with protein dephosphorylation	PTPN14
H_vs_O	Tcon_g5139	85.3578	0.674556	0.231317	0.000479484	Protein of unknown function (DUF423)	-
H_vs_O	Tcon_g14826	23.4017	-1.00534	0.344916	0.000481295	Zinc ion binding	-
H_vs_O	Tcon_g19295	204.967	0.483332	0.165882	0.000483109	Protein of unknown function (DUF1180)	-
H_vs_O	Tcon_g6928	43.786	1.18622	0.407201	0.000484923	ATP-dependent RNA helicase	DDX41
H_vs_O	Tcon_g15491	3169.24	0.458364	0.157535	0.00048676	flavin adenine dinucleotide binding. It is involved in the biological process described with oxidation-reduction process	ACADVL
H_vs_O	Tcon_g3203	233.1	-0.757591	0.26039	0.000488594	Chromatin binding. It is involved in the biological process described with cell differentiation	TNRC18
H_vs_O	Tcon_g11420	686.319	0.468179	0.161145	0.000490455	Actin binding. It is involved in the biological process described with negative regulation of actin filament polymerization	TWF1
H_vs_O	Tcon_g8575	636.811	-0.334111	0.115078	0.000492327	It is involved in the biological process described with regulation of transcription from RNA polymerase II promoter	SUPT5H
H_vs_O	Tcon_g4786	29.5381	-1.40238	0.483145	0.0004942	NA	NA
H_vs_O	Tcon_g4161	105.988	-1.51806	0.523074	0.000496072	Domain present in PSD-95, Dlg, and ZO-1/2.	IL16
H_vs_O	Tcon_g261	363.53	0.489944	0.168829	0.000497939	Sequence-specific DNA binding	TSNAX
H_vs_O	Tcon_g14690	44.9335	-1.13583	0.391401	0.000499802	Metal ion binding	-
H_vs_O	Tcon_g898	379.151	0.511764	0.176386	0.000501665	Plays an important role in the degradation of dermatan and keratan sulfates	GUSB
H_vs_O	Tcon_g18004	74.3145	-0.702276	0.242056	0.000503523	Integrator complex subunit	INTS4
H_vs_O	Tcon_g2793	27292.1	3.53577	1.2194	0.00050539	NA	NA
H_vs_O	Tcon_g15278	186.284	0.826375	0.285034	0.000507255	Caffeine-induced death protein 2	CCDC58
H_vs_O	Tcon_g14961	1438.28	0.845629	0.291815	0.000509126	Tetraspanin family	-
H_vs_O	Tcon_g13149	21.2695	-1.44355	0.498296	0.000510999	Sterile alpha motif.	PPP1R9A
H_vs_O	Tcon_g9177	1170.49	0.540596	0.186661	0.000512874	TMEM214, C-terminal, caspase 4 activator	TMEM214
H_vs_O	Tcon_g14863	3.85301	-3.40195	1.17469	0.000514744	Protein of unknown function (DUF745)	-
H_vs_O	Tcon_g16297	113.336	0.699604	0.241613	0.000516613	It is involved in the biological process described with ER to Golgi vesicle-mediated transport	TRAPPC2
H_vs_O	Tcon_g12554	23.648	-1.38498	0.478925	0.000518508	It is involved in the biological process described with protein phosphorylation	CSNK1E
H_vs_O	Tcon_g21487	55.645	-0.930304	0.321971	0.000520418	-	-
H_vs_O	Tcon_g3402	45.1554	-0.768216	0.265941	0.000522329	Repeat in Drosophila CG10860, human KIAA0680 and C. elegans F26H9.2	PHACTR1
H_vs_O	Tcon_g17564	95.8075	-1.1422	0.395482	0.000524239	A domain family that is part of the cupin metalloenzyme superfamily.	KDM6A
H_vs_O	Tcon_g5991	62.9021	-0.796455	0.275799	0.000526146	Zinc ion binding	WTIP
H_vs_O	Tcon_g10469	14.0973	-1.37999	0.478011	0.000528056	-	-
H_vs_O	Tcon_g1750	144.816	0.610753	0.211615	0.000529967	Mitochondrial import inner membrane translocase subunit	TIMM22
H_vs_O	Tcon_g17592	25.0666	-1.78402	0.618143	0.000531874	zinc ion binding. It is involved in the biological process described with steroid hormone mediated signaling pathway	HNF4A
H_vs_O	Tcon_g11139	29.4438	-1.26783	0.439487	0.000533786	ARF guanyl-nucleotide exchange factor activity. It is involved in the biological process described with regulation of ARF protein signal transduction	GBF1
H_vs_O	Tcon_g7822	2172.18	-2.02145	0.700751	0.000535694	catalytic activity. It is involved in the biological process described with carbohydrate metabolic process	Amyrel
H_vs_O	Tcon_g13604	212.947	1.3867	0.481004	0.000537611	Domain of unknown function (DUF4781)	-
H_vs_O	Tcon_g5328	941.421	0.780457	0.270768	0.000539528	Component of the MICOS complex, a large protein complex of the mitochondrial inner membrane that plays crucial roles in the maintenance of crista junctions, inner membrane architecture, and formation of contact sites to the outer membrane	-
H_vs_O	Tcon_g16848	18.006	-1.47051	0.51037	0.00054145	-	-
H_vs_O	Tcon_g7595	82.8932	-0.631329	0.219162	0.000543371	Regulatory subunit of the condensin complex, a complex required for conversion of interphase chromatin into mitotic-like condense chromosomes. The condensin complex probably introduces positive supercoils into relaxed DNA in the presence of type I topoisomerases and converts nicked DNA into positive knotted forms in the presence of type II topoisomerases	NCAPD2
H_vs_O	Tcon_g12967	257.269	-0.377267	0.131065	0.000545305	DNA binding	ATRX
H_vs_O	Tcon_g2662	66.597	-1.1464	0.398362	0.00054724	catalytic activity. It is involved in the biological process described with metabolic process	DIP2
H_vs_O	Tcon_g12855	258.029	0.606873	0.211079	0.000549193	Mitochondrial ribosomal protein, L53	mRpL53
H_vs_O	Tcon_g8928	1653.87	0.58692	0.204187	0.000551146	ATPase activity, coupled to transmembrane movement of substances	ATP6V1D
H_vs_O	Tcon_g24834	4.2604	-2.33909	0.81436	0.000553112	signal transducer activity. It is involved in the biological process described with intracellular signal transduction	RGS9
H_vs_O	Tcon_g5412	93.0279	-0.637233	0.222032	0.000555092	activity. It is involved in the biological process described with regulation of Rho protein signal transduction	1 SOS
H_vs_O	Tcon_g23975	367.444	0.602245	0.209925	0.000557078	ER membrane protein complex subunit	EMC4
H_vs_O	Tcon_g5819	899.858	-0.388904	0.135655	0.000559075	Chromatin organization modifier domain	-
H_vs_O	Tcon_g9259	83.7386	-0.756162	0.263922	0.000561082	FLYWCH zinc finger domain	-
H_vs_O	Tcon_g17435	5879.01	1.95981	0.684368	0.000563096	Belongs to the short-chain dehydrogenases reductases (SDR) family	-
H_vs_O	Tcon_g19625	102.497	-0.627524	0.219303	0.000565124	Domain of unknown function (DUF4211)	QSER1
H_vs_O	Tcon_g11781	310.492	0.516703	0.180632	0.000567155	serine-type endopeptidase activity. It is involved in the biological process described with proteolysis	PARL
H_vs_O	Tcon_g22324	473.971	0.563183	0.196926	0.000569186	7S RNA binding. It is involved in the biological process described with SRP-dependent cotranslational protein targeting to membrane	SRP19
H_vs_O	Tcon_g23121	27501.7	-0.515421	0.180277	0.000571219	MreB/Mbl protein	Hsc70-4
H_vs_O	Tcon_g8892	1277.33	0.397329	0.139064	0.000573263	CT11-RanBPM	MAEA
H_vs_O	Tcon_g19285	213.396	0.609982	0.213551	0.000575309	Protein of unknown function (DUF788)	TMEM208
H_vs_O	Tcon_g22948	65.8255	-0.980383	0.343276	0.000577354	DNA binding. It is involved in the biological process described with transcription, DNA-templated	MED26
H_vs_O	Tcon_g6631	627.43	0.416997	0.146133	0.000579414	Belongs to the nonaspanin (TM9SF) (TC 9.A.2) family	TM9SF3
H_vs_O	Tcon_g24533	268.478	-0.915805	0.321124	0.000581484	phospholipase B-like	lama
H_vs_O	Tcon_g8398	1828.06	1.2652	0.44376	0.000583555	heme binding. It is involved in the biological process described with oxidation-reduction process	-
H_vs_O	Tcon_g4375	175.431	0.6327	0.221951	0.000585625	Belongs to the ALG6 ALG8 glucosyltransferase family	ALG8
H_vs_O	Tcon_g1463	117.395	-0.831793	0.291942	0.000587703	Component of the Mediator complex, a coactivator involved in the regulated transcription of nearly all RNA polymerase II-dependent genes. Mediator functions as a bridge to convey information from gene-specific regulatory proteins to the basal RNA polymerase II transcription machinery. Mediator is recruited to promoters by direct interactions with regulatory proteins and serves as a scaffold for t…	MED14
H_vs_O	Tcon_g25066	15373.7	1.29693	0.455502	0.000589792	Venom allergen	Ag5r
H_vs_O	Tcon_g14286	232.578	0.842585	0.295943	0.000591877	Ankyrin repeat	ANKRD39
H_vs_O	Tcon_g9499	68.856	1.00022	0.351431	0.000593966	NA	NA
H_vs_O	Tcon_g111	8233.86	0.824539	0.289752	0.000596053	Stores iron in a soluble, non-toxic, readily available form. Important for iron homeostasis. Iron is taken up in the ferrous form and deposited as ferric hydroxides after oxidation	Fer2LCH
H_vs_O	Tcon_g11105	944.379	-0.495277	0.174141	0.000598149	NA	NA
H_vs_O	Tcon_g17646	45.5663	0.598883	0.210626	0.000600247	Transmembrane Fragile-X-F protein	TMEM185A
H_vs_O	Tcon_g13816	22.2849	-1.69979	0.597881	0.000602342	activity. It is involved in the biological process described with regulation of transcription, DNA-templated	ARNT
H_vs_O	Tcon_g10540	6.72086	7.19525	2.53351	0.000604459	prohibitin homologues	-
H_vs_O	Tcon_g6931	436.926	-1.02393	0.360552	0.000606571	activity. It is involved in the biological process described with oxidation-reduction process	XDH
H_vs_O	Tcon_g4093	179.811	0.556231	0.195915	0.000608685	It is involved in the biological process described with exocytosis	EXOC7
H_vs_O	Tcon_g17647	208.51	-0.480992	0.169419	0.000610794	It is involved in the biological process described with transmembrane transport	TOMM40L
H_vs_O	Tcon_g6029	212.363	0.722954	0.254663	0.0006129	-	-
H_vs_O	Tcon_g4100	169.013	-0.671255	0.236498	0.000615005	DNA binding. It is involved in the biological process described with regulation of transcription, DNA-templated	CSDE1
H_vs_O	Tcon_g5604	96.8045	-0.469556	0.165605	0.000617131	RNA binding. It is involved in the biological process described with mRNA processing	TDRD3
H_vs_O	Tcon_g23617	87.1149	-0.852896	0.300954	0.000619265	poly(A)+ mRNA export from nucleus	-
H_vs_O	Tcon_g8035	127.571	-0.817484	0.288827	0.000621427	Control of topological states of DNA by transient breakage and subsequent rejoining of DNA strands. Topoisomerase II makes double-strand breaks	TOP2B
H_vs_O	Tcon_g21114	338.699	1.79553	0.63478	0.0006236	Hydrolase activity, acting on carbon-nitrogen (but not peptide) bonds, in linear amides. It is involved in the biological process described with nitrogen compound metabolic process	BTD
H_vs_O	Tcon_g8480	497.101	0.614473	0.217299	0.000625774	Metal ion binding	-
H_vs_O	Tcon_g12753	23.8958	-1.10825	0.391957	0.000627946	Metal ion binding	RUFY1
H_vs_O	Tcon_g14993	27.7585	-1.16931	0.413672	0.00063012	Broad-Complex, Tramtrack and Bric a brac	GMCL1
H_vs_O	Tcon_g23216	2248.92	0.633905	0.22436	0.0006323	Translation initiation factor activity. It is involved in the biological process described with translational initiation	EIF2S2
H_vs_O	Tcon_g23986	135.336	-0.693192	0.245355	0.000634476	It is involved in the biological process described with protein phosphorylation	ULK2
H_vs_O	Tcon_g14215	559.022	2.67704	0.947876	0.000636656	serine-type endopeptidase activity. It is involved in the biological process described with proteolysis	-
H_vs_O	Tcon_g2946	1378.35	-0.395681	0.140239	0.000638856	Iron-sulfur cluster binding	ABCE1
H_vs_O	Tcon_g4846	35.3904	0.716333	0.254031	0.000641066	catalytic activity. It is involved in the biological process described with metabolic process	-
H_vs_O	Tcon_g3330	68.244	-0.587418	0.208534	0.000643298	NA	NA
H_vs_O	Tcon_g14563	382.622	-0.77519	0.275225	0.000645527	Protein serine threonine phosphatase activity. It is involved in the biological process described with protein dephosphorylation	PPM1G
H_vs_O	Tcon_g21586	68.6833	-0.865246	0.307475	0.000647775	BTB And C-terminal Kelch	BTBD9
H_vs_O	Tcon_g3799	26.7603	-1.64559	0.584908	0.000650024	Deoxycytidyl transferase involved in DNA repair. Transfers a dCMP residue from dCTP to the 3'-end of a DNA primer in a template-dependent reaction. May assist in the first step in the bypass of abasic lesions by the insertion of a nucleotide opposite the lesion. Required for normal induction of mutations by physical and chemical agents	REV1
H_vs_O	Tcon_g9019	123.74	-0.504554	0.179367	0.000652271	Nuclear pore complex assembly	-
H_vs_O	Tcon_g20840	143.284	-0.532588	0.189425	0.000654525	ATP binding. It is involved in the biological process described with protein phosphorylation	STK24
H_vs_O	Tcon_g6798	85.0273	-0.674582	0.240068	0.000656789	proton-transporting ATPase activity, rotational mechanism. It is involved in the biological process described with ATP hydrolysis coupled proton transport	ATP6V1A
H_vs_O	Tcon_g16905	120.032	0.701121	0.249611	0.000659059	Oxidoreductase activity, acting on the CH-CH group of donors. It is involved in the biological process described with lipid metabolic process	SRD5A3
H_vs_O	Tcon_g1622	32.4821	-0.989196	0.352247	0.000661328	It is involved in the biological process described with protein phosphorylation	PTK2
H_vs_O	Tcon_g19999	419.332	0.743059	0.264635	0.000663596	Transferase activity, transferring glycosyl groups	ALG9
H_vs_O	Tcon_g5443	3747.55	0.743782	0.264899	0.000665858	Anterior fat body protein	RGN
H_vs_O	Tcon_g5863	27.886	-0.930279	0.331477	0.000668128	Zinc ion binding	PHF19
H_vs_O	Tcon_g2677	58.175	-1.11837	0.398752	0.00067041	phosphatidylinositol-3,4,5-trisphosphate binding. It is involved in the biological process described with mitotic nuclear division	SNX9
H_vs_O	Tcon_g12023	164.554	0.905209	0.322991	0.000672706	Catalyzes the prenylation of para-hydroxybenzoate (PHB) with an all-trans polyprenyl group. Mediates the second step in the final reaction sequence of coenzyme Q (CoQ) biosynthesis, which is the condensation of the polyisoprenoid side chain with PHB, generating the first membrane-bound Q intermediate	COQ2
H_vs_O	Tcon_g21317	58.3084	1.38442	0.494585	0.000675029	activity. It is involved in the biological process described with ion transport	-
H_vs_O	Tcon_g12236	334.969	0.469109	0.167679	0.000677362	Catalyzes the ferrous insertion into protoporphyrin IX	FECH
H_vs_O	Tcon_g2857	2.29289	3.72896	1.33298	0.000679691	Hormone activity	ins
H_vs_O	Tcon_g24680	6.27212	-4.13672	1.47943	0.000682027	Domain of unknown function (DUF389)	-
H_vs_O	Tcon_g10502	136.582	-1.38716	0.496221	0.000684364	It is involved in the biological process described with negative regulation of TOR signaling	Lobe
H_vs_O	Tcon_g2334	632.146	-1.85357	0.663314	0.000686705	Hydrolase activity, acting on carbon-nitrogen (but not peptide) bonds, in linear amides. It is involved in the biological process described with nitrogen compound metabolic process	BTD
H_vs_O	Tcon_g418	1803.92	0.654452	0.234333	0.000689056	NADH:ubiquinone oxidoreductase, NDUFB6/B17 subunit	-
H_vs_O	Tcon_g11522	83.8802	0.695962	0.24928	0.000691411	Mitochondrial 18 KDa protein (MTP18)	MTFP1
H_vs_O	Tcon_g10902	166.994	-0.694074	0.248709	0.000693772	Protein kinase C conserved region 2 (CalB)	C2CD5
H_vs_O	Tcon_g11772	277.777	-1.08611	0.389304	0.000696135	RNA binding	HDLBP
H_vs_O	Tcon_g4036	48.397	1.00255	0.359443	0.0006985	Belongs to the small Tim family	TIMM8B
H_vs_O	Tcon_g11254	502.154	0.927894	0.332741	0.000700864	Belongs to the BI1 family	-
H_vs_O	Tcon_g23356	14.5416	-2.69786	0.968354	0.000703248	RNA binding	exc-7
H_vs_O	Tcon_g16508	374.94	0.488219	0.175287	0.000705634	catalytic activity. It is involved in the biological process described with metabolic process	PIGO
H_vs_O	Tcon_g849	492.46	0.430673	0.154682	0.000708025	Zinc ion binding	-
H_vs_O	Tcon_g19011	35.1617	-0.774802	0.278313	0.000710413	bromo domain	BRD8
H_vs_O	Tcon_g13874	144.533	0.520653	0.187135	0.000712812	ribosomal protein L40	MRPL40
H_vs_O	Tcon_g21956	122.481	0.635761	0.228626	0.00071522	Binds specifically to the 3'-terminal U-tract of U6 snRNA	2.00 LSM
H_vs_O	Tcon_g1875	140.666	0.58184	0.209394	0.000717643	Transcription initiation factor TFIID subunit	TAF13
H_vs_O	Tcon_g4592	12.3958	-1.92598	0.693629	0.000720081	Leucine rich repeat C-terminal domain	-
H_vs_O	Tcon_g9454	259.342	0.837582	0.301675	0.000722515	P-P-bond-hydrolysis-driven protein transmembrane transporter activity. It is involved in the biological process described with protein targeting	SEC61G
H_vs_O	Tcon_g3321	22.6639	-1.30853	0.471683	0.000724967	NA	NA
H_vs_O	Tcon_g7333	23.2363	-2.58174	0.931033	0.000727425	N-acetylgalactosaminyltransferase	-
H_vs_O	Tcon_g13710	80.038	-1.36756	0.493225	0.00072988	Ryanodine-sensitive calcium-release channel activity. It is involved in the biological process described with	RYR2
H_vs_O	Tcon_g3782	947.484	-1.15284	0.415826	0.000732332	ubiquitinyl hydrolase activity. It is involved in the biological process described with ubiquitin-dependent protein catabolic process	USP47
H_vs_O	Tcon_g18029	351.369	0.508662	0.183601	0.000734798	Calcium ion binding	-
H_vs_O	Tcon_g754	103.616	0.561584	0.202923	0.000737289	PMP-22/EMP/MP20/Claudin tight junction	-
H_vs_O	Tcon_g20869	13.2164	-1.16955	0.422706	0.00073978	Zinc ion binding	-
H_vs_O	Tcon_g1472	468.375	0.358935	0.129777	0.000742277	F-actin-capping proteins bind in a Ca(2 )-independent manner to the fast growing ends of actin filaments (barbed end) thereby blocking the exchange of subunits at these ends. Unlike other capping proteins (such as gelsolin and severin), these proteins do not sever actin filaments	CAPZA2
H_vs_O	Tcon_g20511	236.928	-1.71254	0.61952	0.000744783	Receptor binding	-
H_vs_O	Tcon_g18128	2393.46	0.61359	0.222076	0.000747296	It is involved in the biological process described with protein N-linked glycosylation	RPN2
H_vs_O	Tcon_g12088	212.906	0.673313	0.243797	0.000749817	Galactosyltransferase activity. It is involved in the biological process described with protein glycosylation	B3GALT5
H_vs_O	Tcon_g12021	2.71354	-2.50252	0.906874	0.000752355	snRNA binding. It is involved in the biological process described with negative regulation of transcription from RNA polymerase II promoter	HEXIM1
H_vs_O	Tcon_g17813	549807	0.720522	0.261225	0.0007549	Hemocyanin, all-alpha domain	-
H_vs_O	Tcon_g9250	18787.1	-0.351048	0.127287	0.000757443	Structural constituent of ribosome. It is involved in the biological process described with	RPL4
H_vs_O	Tcon_g22680	11.1634	-1.35377	0.491437	0.000760013	nucleic acid binding	DNAJC21
H_vs_O	Tcon_g18078	139.416	-0.646945	0.235065	0.000762604	Broad-Complex, Tramtrack and Bric a brac	-
H_vs_O	Tcon_g9102	349.457	-0.925197	0.336277	0.000765199	NA	NA
H_vs_O	Tcon_g1361	211.614	1.55766	0.566559	0.000767808	NA	NA
H_vs_O	Tcon_g6354	2058.86	0.605754	0.220378	0.000770418	Aspartic-type endopeptidase activity	HM13
H_vs_O	Tcon_g2538	176.881	-0.793342	0.288653	0.000773025	Nucleolar complex-associated protein	NOC3L
H_vs_O	Tcon_g1227	660.971	-0.430614	0.156681	0.000775627	Repeat in HS1/Cortactin	HCLS1
H_vs_O	Tcon_g436	976.659	0.437415	0.15918	0.000778227	Catalytic subunit of the tRNA-splicing ligase complex that acts by directly joining spliced tRNA halves to mature-sized tRNAs by incorporating the precursor-derived splice junction phosphate into the mature tRNA as a canonical 3',5'- phosphodiester. May act as	RTCB
H_vs_O	Tcon_g8010	86.5152	2.05855	0.749276	0.000780826	It is involved in the biological process described with transmembrane transport	-
H_vs_O	Tcon_g10493	103.999	0.783436	0.285268	0.000783432	It is involved in the biological process described with asparaginyl-tRNA aminoacylation	-
H_vs_O	Tcon_g8562	33.2002	0.965422	0.35157	0.000786034	-	TMEM186
H_vs_O	Tcon_g1240	3.3465	6.81422	2.482	0.000788636	K02A2.6-like	-
H_vs_O	Tcon_g2423	86.119	-0.704415	0.256628	0.000791238	Zinc ion binding	-
H_vs_O	Tcon_g22695	89.6187	2.16278	0.788294	0.000793848	NA	NA
H_vs_O	Tcon_g18744	22.1629	1.95258	0.711745	0.000796454	Alcohol dehydrogenase transcription factor Myb/SANT-like	-
H_vs_O	Tcon_g1212	316.153	-0.470874	0.171774	0.000799078	FACT complex subunit SPT16 N-terminal lobe domain	SUPT16H
H_vs_O	Tcon_g19920	5.1513	-2.35677	0.860372	0.000801716	protein dimerization activity	TFAP4
H_vs_O	Tcon_g16493	18.4242	-2.49954	0.912648	0.000804354	-	-
H_vs_O	Tcon_g6059	32.7454	-1.21215	0.442614	0.000806988	Metal ion binding	Trl
H_vs_O	Tcon_g3221	46.7089	-1.71377	0.625999	0.000809626	Ndr family	-
H_vs_O	Tcon_g19740	12.8955	-1.35104	0.493593	0.000812263	Predicted transmembrane and coiled-coil 2 protein	TMCC2
H_vs_O	Tcon_g14514	76.4904	0.557822	0.204048	0.000814931	Regulator of chromosome condensation (RCC1) repeat	WBSCR16
H_vs_O	Tcon_g7409	83.7688	2.80729	1.02716	0.0008176	NA	NA
H_vs_O	Tcon_g5441	1143.81	2.38773	0.873955	0.000820274	Anterior fat body protein	RGN
H_vs_O	Tcon_g14899	131.914	0.528708	0.193596	0.000822954	Transferase activity, transferring acyl groups other than amino-acyl groups. It is involved in the biological process described with fatty acid biosynthetic process	OXSM
H_vs_O	Tcon_g21852	204.713	0.582895	0.213572	0.000825647	2 iron, 2 sulfur cluster binding	CISD3
H_vs_O	Tcon_g13621	625.603	0.609525	0.223341	0.000828335	Mannose-P-dolichol utilization defect 1	MPDU1
H_vs_O	Tcon_g528	79.1943	0.452716	0.165919	0.000831024	It is involved in the biological process described with	GTF2H3
H_vs_O	Tcon_g6326	149.821	0.550635	0.201986	0.000833733	It is involved in the biological process described with apoptotic process	DAP3
H_vs_O	Tcon_g15467	237.226	0.580545	0.213004	0.000836443	GTP binding. It is involved in the biological process described with protein transport	RAB6B
H_vs_O	Tcon_g2614	3388.92	0.496742	0.182504	0.000839187	Calcium ion binding	MYL9
H_vs_O	Tcon_g2699	10.5175	-1.98847	0.730792	0.000841935	Hydroxymethylbilane synthase activity. It is involved in the biological process described with peptidyl-pyrromethane cofactor linkage	HMBS
H_vs_O	Tcon_g18983	341.844	0.515761	0.189552	0.000844677	Calcium ion binding	-
H_vs_O	Tcon_g2688	66.5389	-1.1867	0.436143	0.000847413	ARF guanyl-nucleotide exchange factor activity. It is involved in the biological process described with regulation of ARF protein signal transduction	IQSEC1
H_vs_O	Tcon_g4028	309.629	0.780787	0.28702	0.000850149	-	-
H_vs_O	Tcon_g21047	287.782	0.454379	0.167208	0.000852912	Cleft lip and palate transmembrane protein 1 (CLPTM1)	CLPTM1L
H_vs_O	Tcon_g10148	209.314	-0.667147	0.24575	0.000855699	binding. It is involved in the biological process described with RNA processing	EXOSC10
H_vs_O	Tcon_g13642	35.0851	-0.82292	0.303276	0.000858494	ATP binding	SPATA5
H_vs_O	Tcon_g14758	225.04	-0.998	0.367933	0.000861294	sulfotransferase activity. It is involved in the biological process described with carbohydrate biosynthetic process	-
H_vs_O	Tcon_g19438	435.995	1.02497	0.378116	0.000864107	Oxidoreductase activity. It is involved in the biological process described with oxidation-reduction process	-
H_vs_O	Tcon_g14822	352.853	0.891458	0.328916	0.000866919	ribosomal protein S33	MRPS33
H_vs_O	Tcon_g22000	91.4957	-0.789904	0.291683	0.00086975	Regulatory subunit of the poly(A)-nuclease (PAN) deadenylation complex, one of two cytoplasmic mRNA deadenylases involved in general and miRNA-mediated mRNA turnover. PAN specifically shortens poly(A) tails of RNA and the activity is stimulated by poly(A)-binding protein (PABP). PAN deadenylation is followed by rapid degradation of the shortened mRNA tails by the CCR4-NOT complex. Deadenylated mR…	PAN3
H_vs_O	Tcon_g22549	185.727	0.442276	0.163319	0.000872575	Structural constituent of ribosome. It is involved in the biological process described with translation	MRPL19
H_vs_O	Tcon_g16651	24.0547	-1.19673	0.442352	0.000875425	Protein Family FAM60A	FAM60A
H_vs_O	Tcon_g8910	8.35187	1.93189	0.714105	0.000878268	hAT family C-terminal dimerisation region	-
H_vs_O	Tcon_g3629	259.568	0.730267	0.269985	0.000881111	Integral membrane protein DUF92	TMEM19
H_vs_O	Tcon_g23111	400.008	0.506859	0.187424	0.000883953	Protein of unknown function (DUF1241)	PDCD10
H_vs_O	Tcon_g20955	34.9601	-0.816866	0.302282	0.000886812	KDEL motif-containing protein	KDELC1
H_vs_O	Tcon_g7349	87.9997	-0.783719	0.290118	0.000889676	ubiquitinyl hydrolase activity. It is involved in the biological process described with ubiquitin-dependent protein catabolic process	USP38
H_vs_O	Tcon_g6749	59.6651	-0.948684	0.351257	0.000892539	Leucine-rich repeat-containing protein	let-413
H_vs_O	Tcon_g3643	314.847	0.617312	0.228694	0.000895415	Belongs to the bacterial ribosomal protein bL20 family	-
H_vs_O	Tcon_g13892	355.55	0.619656	0.229615	0.00089829	Catalytic subunit of the molybdopterin synthase complex, a complex that catalyzes the conversion of precursor Z into molybdopterin. Acts by mediating the incorporation of 2 sulfur atoms from thiocarboxylated MOCS2A into precursor Z to generate a dithiolene group	MOCS2
H_vs_O	Tcon_g16851	48.7038	1.70842	0.633262	0.00090117	metallocarboxypeptidase activity. It is involved in the biological process described with proteolysis	CPM
H_vs_O	Tcon_g3800	2757.43	-0.666503	0.247073	0.000904046	It is involved in the biological process described with gene silencing by RNA	SND1
H_vs_O	Tcon_g22436	354.056	-1.35586	0.502741	0.000906922	Nucleoside 2-deoxyribosyltransferase like	-
H_vs_O	Tcon_g6839	1383.82	0.487609	0.180896	0.000909809	Ribosome associated membrane protein RAMP4	SERP2
H_vs_O	Tcon_g15561	670.146	0.611647	0.226917	0.000912691	NA	NA
H_vs_O	Tcon_g19985	61.048	0.650617	0.241406	0.00091557	Bifunctional enzyme that catalyzes the enolization of 2,3-diketo-5-methylthiopentyl-1-phosphate (DK-MTP-1-P) into the intermediate 2-hydroxy-3-keto-5-methylthiopentenyl-1-phosphate (HK-MTPenyl-1-P), which is then dephosphorylated to form the acireductone 1,2-dihydroxy-3-keto-5-methylthiopentene (DHK- MTPene)	ENOPH1
H_vs_O	Tcon_g5174	112.87	0.666879	0.247451	0.000918444	Oxidoreductase activity. It is involved in the biological process described with metabolic process	KDSR
H_vs_O	Tcon_g8	63.3375	-1.13362	0.420674	0.000921314	NAC domain	BTF3L4
H_vs_O	Tcon_g18330	55.2726	-0.958256	0.355658	0.000924183	Hydrolase activity, acting on acid anhydrides	INO80
H_vs_O	Tcon_g10509	29.0648	-0.87776	0.325833	0.000927051	Zinc ion binding	SHPRH
H_vs_O	Tcon_g20309	206.552	-2.00375	0.744255	0.000929932	NA	NA
H_vs_O	Tcon_g12657	73.9844	-0.99694	0.370706	0.000932841	RNA helicase	DDX31
H_vs_O	Tcon_g19753	324.909	-0.974415	0.362622	0.000935769	Belongs to the DEAD box helicase family	DDX3X
H_vs_O	Tcon_g10490	4600.98	-1.95349	0.726992	0.000938691	Oxidoreductase activity. It is involved in the biological process described with oxidation-reduction process	HAO1
H_vs_O	Tcon_g11822	788.165	0.473826	0.176359	0.000941612	activity. It is involved in the biological process described with metabolic process	let-767
H_vs_O	Tcon_g1178	137.972	-0.662223	0.246491	0.000944527	Metal ion binding	ab
H_vs_O	Tcon_g11525	105.879	-0.769162	0.286323	0.000947439	Transferase activity, transferring glycosyl groups	UGCG
H_vs_O	Tcon_g14316	3560.81	0.689393	0.256712	0.000950355	Cysteine rich repeat	-
H_vs_O	Tcon_g15429	71.8861	-0.773035	0.287968	0.000953277	Folliculin-interacting protein C-terminus	FNIP1
H_vs_O	Tcon_g6576	12.2187	-2.95732	1.10172	0.000956194	Thrombospondin type-1 domain-containing protein 4-like	-
H_vs_O	Tcon_g10129	4.10555	-3.10784	1.15787	0.000959107	protein dimerization activity. It is involved in the biological process described with muscle organ development	MYOD1
H_vs_O	Tcon_g5955	6.29591	2.02277	0.753662	0.000962016	Beta-mannosidase activity. It is involved in the biological process described with mannan catabolic process	-
H_vs_O	Tcon_g18649	12.8335	-4.21251	1.56972	0.000964923	DNA helicase	uvrD
H_vs_O	Tcon_g4611	94.4987	-0.584059	0.217767	0.000967841	It is involved in the biological process described with mitotic chromosome condensation	NCAPG
H_vs_O	Tcon_g6570	197.829	1.13621	0.423655	0.000970755	Eukaryotic cytochrome b561	-
H_vs_O	Tcon_g10064	65.2389	0.508871	0.189803	0.000973672	Oligosaccharide biosynthesis protein Alg14 like	ALG14
H_vs_O	Tcon_g16515	187.102	-0.926712	0.345667	0.000976585	Belongs to the class-I aminoacyl-tRNA synthetase family	MARS
H_vs_O	Tcon_g1408	334.618	-0.891243	0.332886	0.000979534	tissue development	-
H_vs_O	Tcon_g22201	55.4192	-0.719808	0.268964	0.000982491	Belongs to the DEAD box helicase family	DDX42
H_vs_O	Tcon_g5882	263.758	-0.570564	0.213225	0.000985445	Alpha/beta hydrolase family	KANSL3
H_vs_O	Tcon_g5570	175.758	-1.12888	0.42239	0.000988431	Zinc knuckle	-
H_vs_O	Tcon_g729	159.484	0.721868	0.270211	0.000991425	Pet100	PET100
H_vs_O	Tcon_g10313	156.246	-0.652353	0.244208	0.000994415	Calponin homology domain	SPECC1
H_vs_O	Tcon_g709	836.383	1.2134	0.454242	0.000997399	argininosuccinate synthase activity. It is involved in the biological process described with arginine biosynthetic process	ASS1
H_vs_O	Tcon_g2977	21.9935	-1.3183	0.493763	0.00100039	Metal ion binding	-
H_vs_O	Tcon_g7901	38.3542	-0.982986	0.368323	0.00100339	Sequence-specific DNA binding. It is involved in the biological process described with regulation of transcription, DNA-templated	JUN
H_vs_O	Tcon_g11327	199.59	-0.320857	0.120262	0.0010064	Metal ion binding	-
H_vs_O	Tcon_g15166	85.0546	-0.730495	0.274069	0.00100943	It is involved in the biological process described with positive regulation of autophagy	ATG14
H_vs_O	Tcon_g19889	87.2474	-1.95815	0.734708	0.00101245	Ataxin-2 C-terminal region	PAIP2B
H_vs_O	Tcon_g10536	176.774	1.39552	0.5239	0.00101549	Aminoacylase activity. It is involved in the biological process described with	ACY1
H_vs_O	Tcon_g20633	236.541	1.79891	0.675705	0.00101854	transferase activity, transferring phosphorus-containing groups	JhI-26
H_vs_O	Tcon_g15584	303.379	-0.555958	0.209189	0.00102164	FIP domain	-
H_vs_O	Tcon_g22544	208.83	-0.666951	0.251297	0.00102477	Zinc ion binding	-
H_vs_O	Tcon_g21541	297.477	-0.934728	0.352217	0.00102791	ubiquitin-protein	UBR5
H_vs_O	Tcon_g5289	556.17	1.19957	0.452129	0.00103104	Glutathione S-transferase, C-terminal domain	GSTT1
H_vs_O	Tcon_g14763	377.929	0.527996	0.19905	0.00103418	MIR domain	SDF2L1
H_vs_O	Tcon_g169	33.0989	-0.78357	0.295468	0.00103731	Phosphoglycerate mutase family	UBASH3B
H_vs_O	Tcon_g2224	283.351	0.580126	0.218971	0.00104048	Structural component of the gap junctions	-
H_vs_O	Tcon_g13322	483573	0.724193	0.273398	0.00104364	Hemocyanin, all-alpha domain	-
H_vs_O	Tcon_g22074	31.5417	-1.10195	0.416135	0.0010468	Belongs to the mitochondrial carrier (TC 2.A.29) family	SLC25A30
H_vs_O	Tcon_g10288	93.788	0.537948	0.203405	0.00105	iron-sulfur cluster binding. It is involved in the biological process described with iron-sulfur cluster assembly	ISCA1
H_vs_O	Tcon_g6587	811.122	0.718678	0.271787	0.0010532	carbohydrate binding. It is involved in the biological process described with mannose metabolic process	MAN2B1
H_vs_O	Tcon_g8955	83.3314	-1.83601	0.69454	0.00105641	It is involved in the biological process described with phospholipid metabolic process	-
H_vs_O	Tcon_g14317	62.3991	0.854787	0.323367	0.00105961	EGF domain, unclasssified subfamily	-
H_vs_O	Tcon_g13421	216.324	0.841638	0.318544	0.00106281	Hydroxyisourate hydrolase activity. It is involved in the biological process described with purine nucleobase metabolic process	urah
H_vs_O	Tcon_g5017	29.3594	-1.19962	0.454121	0.00106602	Domain present in PSD-95, Dlg, and ZO-1/2.	-
H_vs_O	Tcon_g22202	57.0435	-1.35191	0.511807	0.00106922	Zinc ion binding	ZMIZ1
H_vs_O	Tcon_g5865	6934.96	-0.537727	0.203656	0.00107243	Binds the poly(A) tail of mRNA	PABPC4
H_vs_O	Tcon_g8458	62.4333	-1.13173	0.429373	0.00107569	actin filament network formation	COBLL1
H_vs_O	Tcon_g10273	735.126	-0.61756	0.234414	0.00107897	Translation initiation factor activity. It is involved in the biological process described with translational initiation	EIF5
H_vs_O	Tcon_g3965	6.21834	-2.12506	0.806878	0.00108224	Phospholipase B that deacylates intracellular phosphatidylcholine (PtdCho), generating glycerophosphocholine (GroPtdCho). This deacylation occurs at both sn-2 and sn-1 positions of PtdCho. Its specific chemical modification by certain organophosphorus (OP) compounds leads to distal axonopathy. Plays a role in the signaling mechanism between neurons and glia that regulates glia wrapping during dev…	PNPLA6
H_vs_O	Tcon_g24722	4.98444	2.94902	1.11996	0.00108552	NA	NA
H_vs_O	Tcon_g15099	196.525	-0.513259	0.195058	0.00108881	Zinc ion binding	ASH2L
H_vs_O	Tcon_g4003	683.541	0.56652	0.2154	0.00109211	Structural constituent of ribosome. It is involved in the biological process described with translation	MRPS30
H_vs_O	Tcon_g11575	192.639	-0.717206	0.272699	0.00109541	zinc ion binding. It is involved in the biological process described with proteolysis	-
H_vs_O	Tcon_g17789	8.52422	-1.37213	0.521743	0.0010987	FERM domain-containing protein	FRMD4A
H_vs_O	Tcon_g16476	131.545	-1.12604	0.428386	0.001102	Fibronectin-III type domain	ATF7IP
H_vs_O	Tcon_g21029	10.3736	-2.16549	0.824454	0.00110532	Glutaminase activity. It is involved in the biological process described with glutamine metabolic process	GLS
H_vs_O	Tcon_g16567	879.517	1.11259	0.423814	0.00110865	heme binding. It is involved in the biological process described with oxidation-reduction process	-
H_vs_O	Tcon_g1498	101.857	-0.892758	0.340126	0.00111198	Belongs to the membrane-bound acyltransferase family	MBOAT1
H_vs_O	Tcon_g15462	456.183	0.494242	0.188325	0.00111531	Phosphatidylinositol binding	SNX2
H_vs_O	Tcon_g21076	38.6795	-1.093	0.416512	0.00111863	Required for maintaining multiple types of adult stem cells, including male and female germline, epithelial follicle cell and intestinal stem cells. May function as a transcriptional repressor by continually deubiquiting histone H2B at the promoters of genes critical for cellular differentiation, thereby preventing histone H3 'Lys-4' trimethylation (H3K4)	USP42
H_vs_O	Tcon_g23484	177.574	0.468331	0.178518	0.00112196	It is involved in the biological process described with vesicle-mediated transport	GOLT1B
H_vs_O	Tcon_g18875	170.422	0.475254	0.181162	0.00112528	HEAT repeat-containing protein	HEATR2
H_vs_O	Tcon_g1980	613.377	-0.789132	0.300822	0.00112859	transferase activity, transferring hexosyl groups. It is involved in the biological process described with metabolic process	-
H_vs_O	Tcon_g18124	801.385	0.481043	0.183393	0.0011319	carbohydrate binding	-
H_vs_O	Tcon_g14105	1395.95	-0.644759	0.245928	0.00113523	Belongs to the DEAD box helicase family	DDX17
H_vs_O	Tcon_g487	30.5709	-1.20519	0.459728	0.00113854	C-terminal to LisH motif.	WDR26
H_vs_O	Tcon_g3870	716.362	1.29894	0.495629	0.00114187	Transmembrane transporter activity. It is involved in the biological process described with transmembrane transport	-
H_vs_O	Tcon_g7856	1136.08	-0.36302	0.138594	0.0011452	Transcription factor BTF3	BTF3L4
H_vs_O	Tcon_g8538	195.405	-1.16576	0.445113	0.00114853	KN motif	KANK1
H_vs_O	Tcon_g17826	120.41	0.468746	0.179007	0.00115186	It is involved in the biological process described with phospholipid metabolic process	PLA2G12A
H_vs_O	Tcon_g23993	927.103	1.07655	0.411621	0.00115522	Glutathione S-transferase, C-terminal domain	GSTE3
H_vs_O	Tcon_g21134	31.8574	-1.15746	0.443035	0.00115862	Phosphotransferase activity, alcohol group as acceptor	MTOR
H_vs_O	Tcon_g23203	412.316	-0.771584	0.295603	0.00116204	It is involved in the biological process described with signal transduction	-
H_vs_O	Tcon_g22419	270.256	-0.351853	0.134845	0.00116547	Component of the cap-binding complex (CBC), which binds cotranscriptionally to the 5'-cap of pre-mRNAs and is involved in various processes such as pre-mRNA splicing and RNA-mediated gene silencing (RNAi). The CBC complex is involved in miRNA-mediated RNA interference via its interaction with Ars2 and is required for primary microRNAs (miRNAs) processing. Also involved in innate immunity via the …	NCBP1
H_vs_O	Tcon_g11734	5.30467	-2.20633	0.845967	0.0011689	It is involved in the biological process described with cell adhesion	ITGA7
H_vs_O	Tcon_g8339	2134.2	-1.31498	0.504452	0.00117235	It is involved in the biological process described with tricarboxylic acid cycle	CS
H_vs_O	Tcon_g18031	239.324	0.339966	0.130442	0.00117579	binding. It is involved in the biological process described with	GNAQ
H_vs_O	Tcon_g9013	198.092	-0.829368	0.318285	0.00117924	Heat shock chaperonin-binding motif.	UBQLN1
H_vs_O	Tcon_g1499	253.273	0.606327	0.232744	0.00118269	RNA binding	ASCC1
H_vs_O	Tcon_g12448	40.1597	-0.824274	0.316582	0.00118615	NA	NA
H_vs_O	Tcon_g13101	25.9976	-1.02467	0.393854	0.00118963	protein heterodimerization activity. It is involved in the biological process described with regulation of transcription, DNA-templated	Taf4
H_vs_O	Tcon_g18353	639.18	0.552091	0.212305	0.00119312	Structural constituent of ribosome. It is involved in the biological process described with	MRPL47
H_vs_O	Tcon_g12786	979.851	-0.455374	0.175277	0.00119663	Involved in autophagy and cytoplasm to vacuole transport (Cvt) vesicle formation. Plays a key role in the organization of the preautophagosomal structure phagophore assembly site (PAS), the nucleating site for formation of the sequestering vesicle	ATG9A
H_vs_O	Tcon_g401	39.7848	-0.680023	0.261825	0.00120015	gamma-Secretase-activating protein C-term	GSAP
H_vs_O	Tcon_g513	113.934	0.636047	0.244936	0.00120367	Belongs to the short-chain dehydrogenases reductases (SDR) family	SDR16C5
H_vs_O	Tcon_g3653	87.6179	-0.89158	0.343353	0.00120718	Dynein binding. It is involved in the biological process described with microtubule-based transport	DCTN1
H_vs_O	Tcon_g13446	268.294	-0.355897	0.137195	0.00121073	Rho guanyl-nucleotide exchange factor activity. It is involved in the biological process described with regulation of Rho protein signal transduction	-
H_vs_O	Tcon_g20886	181.12	-0.313421	0.120828	0.00121426	It is involved in the biological process described with regulation of signal transduction	IGBP1
H_vs_O	Tcon_g7651	295.026	0.336677	0.129833	0.0012178	-	-
H_vs_O	Tcon_g772	452.128	1.94613	0.75145	0.00122138	NA	NA
H_vs_O	Tcon_g12861	21.2734	-1.35126	0.522427	0.001225	RNA binding	PAIP1
H_vs_O	Tcon_g20648	34.1925	-1.02023	0.39447	0.00122862	ALMS motif	-
H_vs_O	Tcon_g12117	31.5064	-0.679134	0.262591	0.00123223	Metal ion binding	-
H_vs_O	Tcon_g7771	99.7092	0.483937	0.187146	0.00123583	Putative transmembrane protein	TMEM39A
H_vs_O	Tcon_g21133	86.3121	-1.86391	0.72088	0.00123943	Ubiquitin-ubiquitin ligase activity. It is involved in the biological process described with ubiquitin-dependent protein catabolic process	UBE4B
H_vs_O	Tcon_g18364	148.622	-0.638497	0.24697	0.00124303	It is involved in the biological process described with signal transduction	FRMPD3
H_vs_O	Tcon_g12680	13.1367	-1.3924	0.538767	0.00124664	Forms chloride channels	-
H_vs_O	Tcon_g10375	549.202	0.789658	0.305749	0.00125026	Demethylates proteins that have been reversibly carboxymethylated	PPME1
H_vs_O	Tcon_g3043	867.165	4.23291	1.63899	0.00125388	flavin adenine dinucleotide binding. It is involved in the biological process described with oxidation-reduction process	-
H_vs_O	Tcon_g1142	2576.02	-1.45167	0.562216	0.0012575	-	-
H_vs_O	Tcon_g18417	12.5297	-7.01111	2.71798	0.00126114	Riboflavin synthase, alpha	ribE
H_vs_O	Tcon_g15583	5.97733	-1.85315	0.718415	0.00126478	NA	NA
H_vs_O	Tcon_g7187	30.6325	-0.982272	0.381345	0.00126846	It is involved in the biological process described with protein phosphorylation	BUB1
H_vs_O	Tcon_g4590	170.371	0.452568	0.175713	0.00127214	It is involved in the biological process described with RNA splicing	PRPF18
H_vs_O	Tcon_g3971	431.507	-0.815456	0.316645	0.00127582	Metal ion binding	SEC23IP
H_vs_O	Tcon_g12240	110.852	-0.552181	0.214485	0.0012795	Acts as a Ras effector and participates in MAPK pathway activation. Probably acts as a regulatory subunit of protein phosphatase that specifically dephosphorylates Raf kinase and stimulate Raf activity at specialized signaling complexes upon Ras activation (By similarity)	SHOC2
H_vs_O	Tcon_g64	95.7837	-1.00086	0.388883	0.00128319	DNA binding	DEK
H_vs_O	Tcon_g19787	223.759	1.23365	0.479627	0.00128689	Cystathionine beta-synthase activity. It is involved in the biological process described with cysteine biosynthetic process from serine	CBS
H_vs_O	Tcon_g20645	1445.43	1.11287	0.432769	0.00129059	Transcription activator MBF2	-
H_vs_O	Tcon_g9722	118.57	-1.06093	0.412574	0.00129428	Metal ion binding	WDFY3
H_vs_O	Tcon_g5154	15.8601	-0.954254	0.371183	0.00129798	DNA binding. It is involved in the biological process described with chromatin remodeling	ARID1B
H_vs_O	Tcon_g22863	813.663	0.529618	0.206032	0.00130167	Serine-type carboxypeptidase activity. It is involved in the biological process described with proteolysis	CPVL
H_vs_O	Tcon_g11996	192.413	-0.734502	0.285831	0.00130537	Rab GTPase activator activity. It is involved in the biological process described with regulation of Rab GTPase activity	TBC1D15
H_vs_O	Tcon_g4352	17.9265	-1.07998	0.420349	0.00130907	-	-
H_vs_O	Tcon_g11127	732.794	-0.384755	0.149807	0.00131278	Proteasome stabiliser	KIAA0368
H_vs_O	Tcon_g10534	2.93558	3.11751	1.21411	0.00131648	prohibitin homologues	-
H_vs_O	Tcon_g3137	135.189	-1.11631	0.434995	0.0013202	-	-
H_vs_O	Tcon_g543	31.4856	-1.32842	0.517732	0.00132392	Belongs to the WD repeat SEC13 family	SEH1L
H_vs_O	Tcon_g10335	1133.71	-0.533018	0.207874	0.00132765	It is involved in the biological process described with ribosome biogenesis	RSL24D1
H_vs_O	Tcon_g13488	839.835	0.520068	0.202948	0.00133141	Belongs to the glycosyl hydrolase 31 family	GANC
H_vs_O	Tcon_g6623	336.76	-0.506018	0.197482	0.00133515	SH2 domain binding	CTR9
H_vs_O	Tcon_g9212	16.7131	1.15703	0.451984	0.00133893	Neurotransmitter-gated ion-channel ligand binding domain	-
H_vs_O	Tcon_g8616	133.716	0.72158	0.281902	0.0013427	Uncharacterized conserved protein (DUF2358)	C6orf136
H_vs_O	Tcon_g17457	358.534	0.406595	0.158895	0.00134647	It is involved in the biological process described with translation	MRPL32
H_vs_O	Tcon_g10483	800.021	-0.388473	0.151887	0.00135026	Metal ion binding	ZC3H15
H_vs_O	Tcon_g21788	4.06117	-1.72254	0.67398	0.00135407	NA	NA
H_vs_O	Tcon_g10923	248.149	0.636867	0.249211	0.00135787	Yos1-like	IER3IP1
H_vs_O	Tcon_g12193	159.36	0.786848	0.308009	0.00136168	Belongs to the SNF7 family	CHMP6
H_vs_O	Tcon_g14263	237.567	-0.645311	0.252641	0.00136549	Belongs to the cation transport ATPase (P-type) (TC 3.A.3) family. Type IV subfamily	ATP8A1
H_vs_O	Tcon_g22249	122.612	0.787196	0.308193	0.00136929	Component of the coenzyme Q biosynthetic pathway. May play a role in organizing a multi-subunit COQ enzyme complex required for coenzyme Q biosynthesis. Required for steady-state levels of other COQ polypeptides	COQ4
H_vs_O	Tcon_g19253	149.978	0.559437	0.219147	0.0013731	ARF7 effector protein C-terminus	ARL14EP
H_vs_O	Tcon_g14330	67.5965	-0.761661	0.298431	0.00137691	Microtubule motor activity. It is involved in the biological process described with microtubule-based movement	DYNC1LI1
H_vs_O	Tcon_g4052	9.32427	-2.01502	0.789566	0.00138072	Zinc ion binding	-
H_vs_O	Tcon_g22685	573.579	-0.321386	0.125996	0.00138455	Carnitine deficiency-associated protein 3	-
H_vs_O	Tcon_g20978	188.164	-1.8005	0.706114	0.00138837	binding. It is involved in the biological process described with	E75
H_vs_O	Tcon_g6457	6.48539	-1.65234	0.648087	0.0013922	Uncharacterised protein family UPF0565	C2orf69
H_vs_O	Tcon_g11626	62.6323	-0.676842	0.265473	0.00139602	Mature oligodendrocyte transmembrane protein, TMEM132D, C-term	TMEM132E
H_vs_O	Tcon_g5506	26.3263	-1.42818	0.560228	0.00139983	Regulator of actin filament formation, though it does not directly assemble with actin filaments. Required for oocyte specification and oocyte positioning in the female germline. Also required for normal eye development and bristle morphology	ATXN2
H_vs_O	Tcon_g19446	66.5689	-0.782616	0.307128	0.00140365	PEHE	MSL1
H_vs_O	Tcon_g14960	2630.17	0.606417	0.238029	0.00140748	tetraspanin	-
H_vs_O	Tcon_g8808	110.997	-0.851938	0.334459	0.0014113	It is involved in the biological process described with protein import into peroxisome matrix, docking	PEX13
H_vs_O	Tcon_g1868	29.0501	-1.52658	0.599469	0.00141513	protein serine threonine kinase activity. It is involved in the biological process described with intracellular signal transduction	DCLK1
H_vs_O	Tcon_g2669	754.844	0.495443	0.194561	0.00141894	Calcium ion binding	-
H_vs_O	Tcon_g20779	256.148	0.676611	0.265718	0.00142276	activity. It is involved in the biological process described with metabolic process	ACSF2
H_vs_O	Tcon_g7679	329.25	0.382563	0.150246	0.00142657	Converts protoheme IX and farnesyl diphosphate to heme O	COX10
H_vs_O	Tcon_g23930	6.49835	-2.33553	0.917313	0.00143037	DNA- binding	-
H_vs_O	Tcon_g11615	128.642	0.584783	0.229702	0.00143417	Dolichol-phosphate mannosyltransferase subunit 3 (DPM3)	DPM3
H_vs_O	Tcon_g9227	69.3908	-0.853804	0.335389	0.00143797	CT11-RanBPM	RANBP10
H_vs_O	Tcon_g3036	868.161	-0.298707	0.117397	0.00144177	Functions in the early steps of protein synthesis of a small number of specific mRNAs. Acts by directing the binding of methionyl-tRNAi to 40S ribosomal subunits. In contrast to the eIF- 2 complex, it binds methionyl-tRNAi to 40 S subunits in a codon- dependent manner, whereas the eIF-2 complex binds methionyl-tRNAi to 40 S subunits in a GTP-dependent manner. May act by impiging the expression of…	EIF2A
H_vs_O	Tcon_g1110	26.1978	-0.836561	0.32889	0.00144558	Metal ion binding	-
H_vs_O	Tcon_g2198	29.9605	-1.34748	0.529994	0.00144941	transport	DOPEY1
H_vs_O	Tcon_g14831	93.4143	-0.639125	0.251425	0.00145323	binding. It is involved in the biological process described with	BLM
H_vs_O	Tcon_g8953	112.361	-0.45644	0.179576	0.00145704	Metal ion binding	-
H_vs_O	Tcon_g6084	44.3321	-1.39268	0.547954	0.00146086	Zinc ion binding	dnr1
H_vs_O	Tcon_g4377	24.0136	-1.43679	0.565615	0.00146468	Belongs to the WD repeat coronin family	CORO7
H_vs_O	Tcon_g5512	167.413	-0.946802	0.372784	0.00146851	WD domain, G-beta repeat	PWP1
H_vs_O	Tcon_g5884	528.299	-0.485714	0.191464	0.00147237	Acts as a mediator between the cap-binding complex (CBC) and RNA-mediated gene silencing (RNAi). Involved in innate immunity via the short interfering RNAs (siRNAs) processing machinery by restricting the viral RNA production. Also involved microRNA (miRNA)-mediated silencing by contributing to the stability and delivery of primary miRNA transcripts to the primary miRNA processing complex	SRRT
H_vs_O	Tcon_g4559	159.001	0.603508	0.238102	0.00147626	DNA binding. It is involved in the biological process described with DNA-templated transcription, initiation	-
H_vs_O	Tcon_g21157	437.41	-0.291981	0.115206	0.00148014	Belongs to the SNF7 family	CHMP2A
H_vs_O	Tcon_g5104	280.966	-0.335888	0.132564	0.00148403	Belongs to the DEAD box helicase family	DDX43
H_vs_O	Tcon_g12313	128.562	0.486056	0.191856	0.00148791	THO complex	THOC6
H_vs_O	Tcon_g2607	378.188	0.28168	0.111256	0.00149181	-	-
H_vs_O	Tcon_g9525	298.39	1.08906	0.430187	0.00149571	Transcription factor/nuclear export subunit protein 2	THOC2
H_vs_O	Tcon_g14471	73.6941	-1.27021	0.501804	0.0014996	Golgi 4-transmembrane spanning transporter	LAPTM4A
H_vs_O	Tcon_g17399	41.2641	-0.74994	0.296277	0.00150349	Belongs to the class I-like SAM-binding methyltransferase superfamily. RsmB NOP family	NSUN6
H_vs_O	Tcon_g20656	7.62701	-1.75217	0.692645	0.00150739	Acetylgalactosaminyltransferase activity	CHPF
H_vs_O	Tcon_g4733	24.8971	-1.09401	0.432532	0.0015113	NA	NA
H_vs_O	Tcon_g22229	75.7152	0.534194	0.211447	0.00151524	Ribosomal silencing factor during starvation	MALSU1
H_vs_O	Tcon_g9863	213.603	-0.747707	0.296098	0.00151919	Histone methyltransferase activity (H4-K20 specific). It is involved in the biological process described with histone H4-K20 trimethylation	SUV420H1
H_vs_O	Tcon_g5809	99.5661	-0.550361	0.218011	0.00152314	Belongs to the DEAD box helicase family	DDX52
H_vs_O	Tcon_g18050	34639.1	1.11266	0.440817	0.00152709	NA	NA
H_vs_O	Tcon_g21961	204.438	-0.353602	0.140091	0.00153104	It is involved in the biological process described with nucleotide-excision repair	ERCC3
H_vs_O	Tcon_g15518	252.243	0.38548	0.152722	0.00153498	Ubiquitin-protein transferase activity. It is involved in the biological process described with protein ubiquitination	CHIP
H_vs_O	Tcon_g18164	46.3854	-0.685447	0.271621	0.00153892	heme binding. It is involved in the biological process described with oxidation-reduction process	-
H_vs_O	Tcon_g23108	697	-1.16689	0.462753	0.00154288	polysaccharide binding. It is involved in the biological process described with	TINAGL1
H_vs_O	Tcon_g5731	454.505	-0.573118	0.227624	0.00154689	RNA binding	ANKRD17
H_vs_O	Tcon_g10868	556.388	-0.541041	0.214904	0.0015509	RNA binding	PNO1
H_vs_O	Tcon_g10930	89.0713	0.850845	0.338096	0.00155491	-	-
H_vs_O	Tcon_g17785	34.8259	-0.936971	0.372409	0.00155893	Catalyzes the ATP-dependent amination of UTP to CTP with either L-glutamine or ammonia as the source of nitrogen	CTPS1
H_vs_O	Tcon_g9638	200.273	-0.655721	0.260675	0.00156295	It is involved in the biological process described with regulation of transcription, DNA-templated	SMARCA4
H_vs_O	Tcon_g11313	240.945	0.445345	0.177096	0.00156698	ribosomal protein S35	MRPS35
H_vs_O	Tcon_g11311	170.185	0.616004	0.244965	0.00157099	It is involved in the biological process described with translation	MRRF
H_vs_O	Tcon_g6320	176.295	0.661088	0.262983	0.00157502	Catalyzes the phosphorylation of ribose at O-5 in a reaction requiring ATP and magnesium. The resulting D-ribose-5- phosphate can then be used either for sythesis of nucleotides, histidine, and tryptophan, or as a component of the pentose phosphate pathway	-
H_vs_O	Tcon_g15682	417.473	-0.798069	0.317487	0.00157903	protein dimerization activity	MLXIPL
H_vs_O	Tcon_g9283	111.284	-0.759573	0.302295	0.00158306	Etoposide-induced protein 2.4 (EI24)	EI24
H_vs_O	Tcon_g12083	66.5858	-0.789562	0.31424	0.00158708	NA	NA
H_vs_O	Tcon_g12848	124.344	-0.484521	0.192899	0.0015911	Sequence-specific DNA binding transcription factor activity. It is involved in the biological process described with regulation of transcription, DNA-templated	-
H_vs_O	Tcon_g16309	290.593	0.756748	0.301305	0.00159512	alpha-L-fucosidase activity. It is involved in the biological process described with fucose metabolic process	FUCA1
H_vs_O	Tcon_g3363	45.9368	-1.3191	0.525427	0.00159915	NA	NA
H_vs_O	Tcon_g18374	80.7839	-0.415602	0.165591	0.00160318	May be involved in pre-mRNA splicing	TFIP11
H_vs_O	Tcon_g25151	14.035	-1.40346	0.559403	0.00160723	NA	NA
H_vs_O	Tcon_g11562	88.047	1.0256	0.409043	0.00161128	Domain of unknown function (DUF4789)	-
H_vs_O	Tcon_g10612	1017.08	1.50773	0.601483	0.00161534	It is involved in the biological process described with oxidation-reduction process	-
H_vs_O	Tcon_g20441	6314.13	-2.43738	0.97306	0.00161942	NA	NA
H_vs_O	Tcon_g5247	141.468	-0.666884	0.26625	0.0016235	Cysteine-type peptidase activity. It is involved in the biological process described with proteolysis	SENP1
H_vs_O	Tcon_g5374	33.407	-0.787353	0.31443	0.00162758	Element of the TORC1 signaling pathway that acts as a mediator of diverse signals and that represses RNA polymerase III transcription. Inhibits the de novo assembly of TFIIIB onto DNA	1.00 MAF
H_vs_O	Tcon_g20356	48.0307	-0.63063	0.251853	0.00163165	Zinc ion binding. It is involved in the biological process described with regulation of transcription, DNA-templated	SCMH1
H_vs_O	Tcon_g16694	7.01288	-1.54405	0.617149	0.00163575	Nrf1 activator activation site binding domain	NRF1
H_vs_O	Tcon_g19372	221.213	0.550066	0.219979	0.00163986	Serine hydrolase (FSH1)	OVCA2
H_vs_O	Tcon_g6610	211.325	-0.398263	0.159314	0.00164398	SGT1 protein	ECD
H_vs_O	Tcon_g4484	3158.11	-0.686155	0.274536	0.00164809	Smoothelin cytoskeleton protein	SMTN
H_vs_O	Tcon_g7642	3340.42	1.90526	0.762338	0.0016522	Protein of unknown function (DUF725)	-
H_vs_O	Tcon_g18959	285.232	-1.0831	0.433518	0.00165632	UDP-glucuronosyltransferase	UGT2A1
H_vs_O	Tcon_g8674	40.3563	-0.843727	0.338122	0.00166048	It is involved in the biological process described with intracellular transport	ENAH
H_vs_O	Tcon_g10661	1210.59	-0.430656	0.172681	0.00166465	Tetratricopeptide repeat	OGT
H_vs_O	Tcon_g5732	742.705	-0.460609	0.184733	0.00166882	It is involved in the biological process described with phenylalanyl-tRNA aminoacylation	FARSB
H_vs_O	Tcon_g5268	253.409	-0.513671	0.206059	0.001673	tRNA (guanine-N2-)-methyltransferase activity. It is involved in the biological process described with tRNA processing	TRMT1
H_vs_O	Tcon_g7380	41.869	1.18675	0.476074	0.00167717	Plant transposon protein	HARBI1
H_vs_O	Tcon_g13600	109.548	-0.453393	0.18199	0.00168135	It is involved in the biological process described with intracellular signal transduction	-
H_vs_O	Tcon_g6025	407.747	0.589491	0.236752	0.00168555	Exosome complex	EXOSC8
H_vs_O	Tcon_g4122	12.3263	-1.28824	0.517421	0.00168975	Phosphorylated CTD interacting factor 1 WW domain	PCIF1
H_vs_O	Tcon_g8569	374.624	-0.369927	0.148582	0.00169393	Belongs to the class-I aminoacyl-tRNA synthetase family	VARS
H_vs_O	Tcon_g3362	48.8606	-0.84263	0.338456	0.00169811	NA	NA
H_vs_O	Tcon_g18077	143.053	-1.25406	0.504032	0.00170231	Metal ion binding	ZNF608
H_vs_O	Tcon_g5681	83.7349	-0.791081	0.318293	0.00170655	thyroid hormone receptor binding	NCOA6
H_vs_O	Tcon_g10105	2709.28	0.422654	0.170175	0.0017108	Calcium ion binding	-
H_vs_O	Tcon_g8882	1173.06	-0.31408	0.126474	0.00171506	Translational activator	GCN1L1
H_vs_O	Tcon_g15337	1120.37	0.428869	0.172718	0.00171931	It is involved in the biological process described with mRNA transport	-
H_vs_O	Tcon_g13623	1878.74	0.462849	0.186463	0.00172356	Phosphatidylethanolamine-binding protein	-
H_vs_O	Tcon_g6257	154.302	0.54178	0.218283	0.00172781	Domain of unknown function (DUF4538)	SMIM20
H_vs_O	Tcon_g9003	49.3355	0.540303	0.217893	0.00173209	-	-
H_vs_O	Tcon_g7801	1333.63	0.673341	0.271609	0.00173638	Belongs to the complex I LYR family	NDUFA6
H_vs_O	Tcon_g13736	1197.86	0.377297	0.152315	0.00174069	prohibitin homologues	PHB2
H_vs_O	Tcon_g2299	337.869	-1.36563	0.551351	0.00174499	Metalloendopeptidase activity. It is involved in the biological process described with proteolysis	-
H_vs_O	Tcon_g9355	18.3128	-1.71833	0.694146	0.00174931	FIP domain	RAB11FIP4
H_vs_O	Tcon_g9497	605.89	0.639075	0.258371	0.00175366	DDRGK	DDRGK1
H_vs_O	Tcon_g19382	108.498	0.85695	0.346544	0.00175801	It is involved in the biological process described with peroxisome fission	PEX11G
H_vs_O	Tcon_g4893	38.2265	2.25907	0.913612	0.00176235	-	-
H_vs_O	Tcon_g13977	1956.75	0.469167	0.189864	0.00176671	P-P-bond-hydrolysis-driven protein transmembrane transporter activity. It is involved in the biological process described with intracellular protein transport	TIMM17B
H_vs_O	Tcon_g3378	34.2258	-0.689692	0.279183	0.00177108	NA	NA
H_vs_O	Tcon_g7763	52.8984	-2.01179	0.814376	0.00177544	SET (Su(var)3-9, Enhancer-of-zeste, Trithorax) domain	-
H_vs_O	Tcon_g2713	135.927	0.734984	0.297621	0.0017798	Catalytic activity. It is involved in the biological process described with aromatic amino acid family metabolic process	GSTZ1
H_vs_O	Tcon_g19442	479.978	0.539534	0.218548	0.00178417	Ubiquitin-like domain	NEDD8
H_vs_O	Tcon_g19681	957.787	0.6089	0.246947	0.00178859	It is involved in the biological process described with electron transport chain	NDUFB3
H_vs_O	Tcon_g4825	80.5065	-2.56998	1.04264	0.00179301	NA	NA
H_vs_O	Tcon_g11033	472.834	-0.903491	0.366613	0.00179742	Tudor domain	TDRD6
H_vs_O	Tcon_g3066	167.601	-0.675922	0.274406	0.00180186	-	-
H_vs_O	Tcon_g13585	57.8001	0.597132	0.242446	0.00180628	nucleic acid binding	CELF2
H_vs_O	Tcon_g14190	113.735	-0.745707	0.302989	0.00181074	Lissencephaly type-1-like homology motif	VPRBP
H_vs_O	Tcon_g4488	24.1904	0.986172	0.400934	0.0018152	It is involved in the biological process described with	-
H_vs_O	Tcon_g6405	385.118	0.438517	0.178339	0.00181968	rRNA binding. It is involved in the biological process described with translation	MRPL16
H_vs_O	Tcon_g13381	263.658	1.72235	0.70105	0.00182418	Zinc ion binding	-
H_vs_O	Tcon_g16958	281.672	0.547102	0.22269	0.00182867	Associates with the EF-Tu.GDP complex and induces the exchange of GDP to GTP. It remains bound to the aminoacyl-tRNA.EF- Tu.GTP complex up to the GTP hydrolysis stage on the ribosome	TSFM
H_vs_O	Tcon_g11949	131.901	0.915019	0.372499	0.00183316	It is involved in the biological process described with tissue regeneration	-
H_vs_O	Tcon_g3198	6.64889	-3.42279	1.39386	0.00183766	ubiquitin protein ligase binding	-
H_vs_O	Tcon_g3379	8.65171	-1.39968	0.570085	0.00184215	NA	NA
H_vs_O	Tcon_g6052	141.161	-0.609301	0.248175	0.00184664	It is involved in the biological process described with protein phosphorylation	CDK11B
H_vs_O	Tcon_g20847	19.8415	-1.42826	0.581791	0.00185113	It is involved in the biological process described with	ATP1B2
H_vs_O	Tcon_g15011	69.4909	-0.779723	0.31765	0.00185561	Tudor domain	-
H_vs_O	Tcon_g5242	337.658	-0.993071	0.404674	0.0018601	It is involved in the biological process described with cellular amino acid metabolic process	-
H_vs_O	Tcon_g256	160.445	-1.07239	0.437204	0.0018646	-	-
H_vs_O	Tcon_g5332	37.5147	-1.48446	0.60525	0.00186909	Zinc ion binding	2024-03-08
H_vs_O	Tcon_g7788	9.879	-1.30535	0.53248	0.0018736	Cyclin-dependent protein serine threonine kinase inhibitor activity. It is involved in the biological process described with cell cycle arrest	dap
H_vs_O	Tcon_g7194	155.587	0.612042	0.249689	0.0018781	Belongs to the DHHC palmitoyltransferase family	ZDHHC23
H_vs_O	Tcon_g12213	42.0019	-0.786973	0.321148	0.00188261	Hedgehog receptor activity	DISP1
H_vs_O	Tcon_g20904	17.9458	-1.07796	0.44032	0.00188714	cytoskeletal protein binding	EPB41L4B
H_vs_O	Tcon_g21350	3315.37	-0.401965	0.164208	0.00189168	component of the eukaryotic translation initiation factor 3 (eIF-3) complex, which is involved in protein synthesis of a specialized repertoire of mRNAs and, together with other initiation factors, stimulates binding of mRNA and methionyl-tRNAi to the 40S ribosome. The eIF-3 complex specifically targets and initiates translation of a subset of mRNAs involved in cell proliferation	EIF3L
H_vs_O	Tcon_g4117	82.585	0.845563	0.345441	0.00189621	Required for the assembly of the V0 complex of the vacuolar ATPase (V-ATPase) in the endoplasmic reticulum	VMA21
H_vs_O	Tcon_g6030	217.647	0.557363	0.22771	0.00190073	Small nuclear ribonucleoprotein	SNRPD1
H_vs_O	Tcon_g7764	4661.95	0.48978	0.200155	0.00190526	Chitinase activity. It is involved in the biological process described with carbohydrate metabolic process	-
H_vs_O	Tcon_g21849	2056.61	0.718652	0.293768	0.00190979	cytochrome-c oxidase activity	COX7C
H_vs_O	Tcon_g11016	2767	1.15089	0.470551	0.00191432	It is involved in the biological process described with oxidation-reduction process	LDHB
H_vs_O	Tcon_g11997	140.336	-0.956465	0.391061	0.00191885	Hydrolase activity, acting on acid anhydrides	CHD7
H_vs_O	Tcon_g5932	480.189	-0.869306	0.355559	0.00192338	bZIP Maf transcription factor	FOSL2
H_vs_O	Tcon_g10878	1477.62	0.369857	0.151303	0.00192791	Belongs to the cytochrome b5 family	PGRMC2
H_vs_O	Tcon_g11825	336.395	1.14073	0.467112	0.00193248	GHMP kinases N terminal domain	GALK1
H_vs_O	Tcon_g12345	73.3035	-0.576345	0.236034	0.00193704	Rab GTPase binding	WDR44
H_vs_O	Tcon_g19761	29.4205	-0.872535	0.357342	0.0019416	It is involved in the biological process described with protein phosphorylation	MAP3K15
H_vs_O	Tcon_g8598	10.3385	-1.3722	0.562092	0.00194615	NA	NA
H_vs_O	Tcon_g22123	1130.66	2.49693	1.02299	0.00195071	Gamma-glutamylcyclotransferase activity. It is involved in the biological process described with glutathione biosynthetic process	GGCT
H_vs_O	Tcon_g4888	2002.5	-1.96205	0.803982	0.00195527	NA	NA
H_vs_O	Tcon_g14338	38.6539	-1.27218	0.521616	0.00195984	One HIP oligomer binds the ATPase domains of at least two Hsc70 molecules dependent on activation of the Hsc70 ATPase by Hsp40. Stabilizes the ADP state of Hsc70 that has a high affinity for substrate protein. Through its own chaperone activity, it may contribute to the interaction of Hsc70 with various target proteins (By similarity)	ST13
H_vs_O	Tcon_g14759	291.374	0.550173	0.22561	0.00196441	Belongs to the complex I LYR family	LYRM5
H_vs_O	Tcon_g2255	36.3297	-1.11996	0.45928	0.00196898	Belongs to the peptidase S1 family	CLIPB1
H_vs_O	Tcon_g183	730.234	0.885028	0.36295	0.00197353	Phytanoyl-CoA dioxygenase (PhyH)	PHYHD1
H_vs_O	Tcon_g12386	771.793	1.21765	0.499362	0.00197809	Transmembrane transporter activity. It is involved in the biological process described with transmembrane transport	-
H_vs_O	Tcon_g12901	6315.97	0.989143	0.405869	0.00198265	Lysozyme activity	-
H_vs_O	Tcon_g22640	113.187	-0.962423	0.395109	0.00198723	Belongs to the TRAFAC class myosin-kinesin ATPase superfamily. Myosin family	MYO1D
H_vs_O	Tcon_g14632	91.3778	0.72757	0.298728	0.00199181	-	NR2C2AP
H_vs_O	Tcon_g16680	514.147	-0.762905	0.313354	0.00199639	Belongs to the TRAFAC class dynamin-like GTPase superfamily. Dynamin Fzo YdjA family	MFN2
H_vs_O	Tcon_g4443	148.948	0.547733	0.225019	0.00200098	28S ribosomal protein S28	MRPS28
H_vs_O	Tcon_g21651	270.112	0.371891	0.152949	0.00200561	Nucleotide exchange factor Fes1	HSPBP1
H_vs_O	Tcon_g19758	22.6801	1.90842	0.784933	0.00201023	metalloendopeptidase activity. It is involved in the biological process described with proteolysis	-
H_vs_O	Tcon_g12892	121.954	0.581242	0.239094	0.00201484	Ubiquitin-like modifier protein which binds to a number of as yet unidentified target proteins	UFM1
H_vs_O	Tcon_g3735	60.0829	-0.810432	0.33338	0.00201945	helix loop helix domain	MYC
H_vs_O	Tcon_g16839	312.483	-0.947645	0.38983	0.00202406	Src homology 3 domains	NOSTRIN
H_vs_O	Tcon_g10505	469.635	-0.594917	0.244903	0.00202868	Vesicle associated protein	SEC31A
H_vs_O	Tcon_g12751	10.7368	-1.07543	0.442725	0.0020333	Conserved region of unknown function on GLTSCR protein	-
H_vs_O	Tcon_g9248	83.0235	-0.549779	0.226348	0.00203792	Histone-lysine N-methyltransferase	NSD1
H_vs_O	Tcon_g18032	173.558	-1.08577	0.447101	0.00204254	BAR	BIN1
H_vs_O	Tcon_g8361	256.608	-0.852932	0.351323	0.00204716	Kelch-like protein	-
H_vs_O	Tcon_g16916	47.9824	-1.12985	0.46543	0.00205177	Striatin family	STRN
H_vs_O	Tcon_g12919	956.394	-1.00072	0.412277	0.00205639	hyaluronic acid binding	-
H_vs_O	Tcon_g9783	225.161	0.498416	0.205426	0.00206101	Microfibrillar-associated protein	MFAP1
H_vs_O	Tcon_g8470	581.859	-0.418793	0.172629	0.00206563	ATP- binding	ABCF1
H_vs_O	Tcon_g18121	170.862	0.458028	0.188866	0.00207026	ribosomal protein, L42	-
H_vs_O	Tcon_g8062	314.885	0.420621	0.173485	0.00207489	GTP binding. It is involved in the biological process described with protein transport	RAB14
H_vs_O	Tcon_g3224	99.6729	-0.840941	0.346882	0.00207952	ATP binding. It is involved in the biological process described with protein phosphorylation	NRBP1
H_vs_O	Tcon_g18242	270.669	0.709047	0.292575	0.00208415	Predicted membrane protein (DUF2053)	TMEM147
H_vs_O	Tcon_g120	1161.46	1.06616	0.44004	0.00208879	NA	NA
H_vs_O	Tcon_g1459	66.9782	0.544657	0.224862	0.00209343	Zinc ion binding	ZMAT2
H_vs_O	Tcon_g4564	130.264	-0.462947	0.191143	0.00209806	It is involved in the biological process described with intracellular protein transport	COG3
H_vs_O	Tcon_g1828	832.489	-0.468197	0.193356	0.0021027	Alpha amylase, catalytic domain	-
H_vs_O	Tcon_g12046	504.655	0.464311	0.191754	0.00210733	-	-
H_vs_O	Tcon_g2733	184.377	-0.504053	0.208327	0.00211199	DNA- binding	Su(var)3-7
H_vs_O	Tcon_g1816	128.187	-1.23406	0.510179	0.00211665	Oxidative stress-responsive serine-rich protein	OSER1
H_vs_O	Tcon_g21346	41.8797	-0.846591	0.350298	0.00212134	zinc ion binding. It is involved in the biological process described with intracellular signal transduction	DEF8
H_vs_O	Tcon_g11097	102.429	-0.566555	0.234471	0.00212603	Zinc ion binding	BIRC2
H_vs_O	Tcon_g9380	678.476	0.278414	0.115271	0.00213073	nucleic acid binding	DDX1
H_vs_O	Tcon_g18126	12.1152	-1.5293	0.63325	0.00213543	-	-
H_vs_O	Tcon_g11648	1140.66	0.495146	0.205074	0.00214013	DNA binding	CERS5
H_vs_O	Tcon_g9147	36.6534	-0.80211	0.332325	0.00214484	It is involved in the biological process described with negative regulation of transcription elongation from RNA polymerase II promoter	NELFA
H_vs_O	Tcon_g17835	994.797	-0.516732	0.214206	0.00214956	metalloexopeptidase activity. It is involved in the biological process described with proteolysis	NPEPL1
H_vs_O	Tcon_g19512	4677.44	1.29001	0.535143	0.00215431	NA	NA
H_vs_O	Tcon_g12682	196.99	0.448689	0.186172	0.00215906	Domain of unknown function (DUF4806)	-
H_vs_O	Tcon_g466	431.489	-0.457549	0.189888	0.00216381	ATP- binding	ABCF3
H_vs_O	Tcon_g11802	317.44	0.488888	0.202913	0.00216855	Hypoxia induced protein conserved region	HIGD2A
H_vs_O	Tcon_g19862	184.992	-1.02517	0.425604	0.0021733	ATP binding. It is involved in the biological process described with protein phosphorylation	Pk17E
H_vs_O	Tcon_g19269	1139.68	0.513856	0.213352	0.00217804	Belongs to the cytochrome b5 family	CYB5A
H_vs_O	Tcon_g13193	2401.25	0.725463	0.301265	0.00218279	molybdenum ion binding	-
H_vs_O	Tcon_g11787	635.819	-0.463528	0.19251	0.00218753	unfolded protein binding. It is involved in the biological process described with protein folding	CANX
H_vs_O	Tcon_g4285	26.27	-1.3393	0.556283	0.00219227	ankyrin repeat	-
H_vs_O	Tcon_g22302	37.8037	-1.45466	0.604385	0.00219701	Actin binding. It is involved in the biological process described with cytoskeleton organization	SVIL
H_vs_O	Tcon_g6069	66.9978	0.462478	0.192216	0.00220176	DNA-directed RNA polymerase	POLR2D
H_vs_O	Tcon_g24712	21.7478	-0.782877	0.325458	0.00220651	It is involved in the biological process described with protein phosphorylation	Mkk4
H_vs_O	Tcon_g5940	526.01	0.415219	0.172672	0.00221127	Chromo shadow domain	HP1C
H_vs_O	Tcon_g4594	62.1194	-0.947978	0.394347	0.00221604	nucleic acid binding	HNRNPA2B1
H_vs_O	Tcon_g2660	17.252	-1.18188	0.491659	0.00222079	actin binding	HIP1
H_vs_O	Tcon_g6572	1309.21	-1.05812	0.440237	0.00222555	Zinc ion binding	SQSTM1
H_vs_O	Tcon_g9787	14.7391	-2.4114	1.0033	0.0022303	Sequence-specific DNA binding. It is involved in the biological process described with regulation of transcription, DNA-templated	DBX1
H_vs_O	Tcon_g9377	16219.5	0.517513	0.215325	0.00223505	isomerase activity. It is involved in the biological process described with cell redox homeostasis	Pdi
H_vs_O	Tcon_g9639	2549.65	1.09675	0.45635	0.00223978	It is involved in the biological process described with phosphatidylinositol phosphorylation	-
H_vs_O	Tcon_g16720	101.107	-0.399353	0.166258	0.00224454	activity. It is involved in the biological process described with	-
H_vs_O	Tcon_g12342	61.6394	-0.770543	0.321021	0.00224931	nucleic acid binding	CSTF2
H_vs_O	Tcon_g18970	655.076	0.521018	0.217065	0.00225408	Low-density lipoprotein particle receptor binding	LRPAP1
H_vs_O	Tcon_g13936	198.144	0.363215	0.151332	0.00225885	Sas10/Utp3/C1D family	-
H_vs_O	Tcon_g13649	799.715	-0.653201	0.272186	0.00226361	unfolded protein binding. It is involved in the biological process described with protein folding	DNAJB5
H_vs_O	Tcon_g12224	80.5663	-0.653659	0.272401	0.00226836	zinc finger	-
H_vs_O	Tcon_g14729	338.246	-0.686081	0.286111	0.00227314	-	Tango1
H_vs_O	Tcon_g14357	50.9002	-0.946648	0.394828	0.00227792	Nucleotidyltransferase activity	PAPD5
H_vs_O	Tcon_g14620	189.739	0.567859	0.236865	0.0022827	-	-
H_vs_O	Tcon_g8959	1727.38	0.505735	0.211066	0.00228749	Catalytic activity	-
H_vs_O	Tcon_g938	898.077	-1.21844	0.508537	0.00229227	Oxidoreductase activity, acting on paired donors, with incorporation or reduction of molecular oxygen	-
H_vs_O	Tcon_g2300	3.83424	-1.70989	0.713741	0.00229706	3',5'-cyclic-nucleotide phosphodiesterase activity. It is involved in the biological process described with signal transduction	PDE9A
H_vs_O	Tcon_g7235	893.896	-0.459315	0.191773	0.00230184	CCR4-NOT transcription complex	CNOT1
H_vs_O	Tcon_g4500	286.229	-2.38634	0.996354	0.00230662	It is involved in the biological process described with post-chaperonin tubulin folding pathway	TBCC
H_vs_O	Tcon_g19839	694.423	0.489151	0.20425	0.0023114	Inhibitor of apoptosis-promoting Bax1	GHITM
H_vs_O	Tcon_g7955	2.37202	-2.43843	1.01852	0.00231618	NA	NA
H_vs_O	Tcon_g14126	293.99	0.379383	0.15848	0.00232095	Nitrogen permease regulator 2	NPRL2
H_vs_O	Tcon_g19167	45.5033	0.530671	0.221687	0.00232573	Transmembrane protein 43	TMEM43
H_vs_O	Tcon_g22955	169.388	-1.06416	0.444765	0.00233051	Phosphoric ester hydrolase activity	INPP5F
H_vs_O	Tcon_g12421	87.2516	0.536748	0.224435	0.00233531	Transferase activity, transferring glycosyl groups. It is involved in the biological process described with carbohydrate metabolic process	B4GALT7
H_vs_O	Tcon_g13727	385.165	-0.974441	0.407858	0.00234014	-	-
H_vs_O	Tcon_g14148	152.957	-0.914794	0.382907	0.00234497	It is involved in the biological process described with ubiquitin-dependent protein catabolic process	USP16
H_vs_O	Tcon_g19184	12.6709	-1.41658	0.593373	0.00234982	-	-
H_vs_O	Tcon_g15058	209.907	-0.418658	0.175393	0.00235467	RNA polymerase II transcription cofactor activity. It is involved in the biological process described with regulation of transcription from RNA polymerase II promoter	MED15
H_vs_O	Tcon_g22045	18.6212	-1.87589	0.787733	0.00235961	Domain first found in C1r, C1s, uEGF, and bone morphogenetic protein.	-
H_vs_O	Tcon_g15170	190.321	-1.42343	0.59779	0.00236455	Extracellular ligand-gated ion channel activity. It is involved in the biological process described with ion transport	-
H_vs_O	Tcon_g24083	153.295	0.42436	0.178341	0.00236951	G10 protein	bud31
H_vs_O	Tcon_g13817	99.2075	0.497205	0.208988	0.00237448	Splicing factor 3B subunit 10 (SF3b10)	SF3B5
H_vs_O	Tcon_g1733	444.719	0.575088	0.241727	0.00237943	Transferase activity, transferring glycosyl groups	EOGT
H_vs_O	Tcon_g19185	28.6423	-1.04835	0.440661	0.00238438	endonuclease activity. It is involved in the biological process described with DNA repair	ERCC4
H_vs_O	Tcon_g2988	25.5767	2.30311	0.968537	0.00238934	serine-type endopeptidase activity	-
H_vs_O	Tcon_g12707	247.348	0.347022	0.145952	0.0023943	ATP binding. It is involved in the biological process described with protein phosphorylation	-
H_vs_O	Tcon_g10040	453.48	0.549682	0.231309	0.00239928	Structural constituent of ribosome. It is involved in the biological process described with translation	MRPL15
H_vs_O	Tcon_g4541	824.13	-0.360566	0.151748	0.00240425	Programmed cell death 6-interacting	PDCD6IP
H_vs_O	Tcon_g20570	182.94	-0.400102	0.168427	0.00240922	hydrolase activity, acting on carbon-nitrogen (but not peptide) bonds. It is involved in the biological process described with NAD biosynthetic process	NADSYN1
H_vs_O	Tcon_g2220	122.018	-0.852845	0.359116	0.0024142	Belongs to the PDGF VEGF growth factor family	PDGFB
H_vs_O	Tcon_g1879	21.3521	-1.38962	0.58516	0.00241918	-	fok
H_vs_O	Tcon_g13897	53.8712	-0.517768	0.218042	0.00242414	NA	NA
H_vs_O	Tcon_g4046	17.8267	-0.700637	0.295235	0.00242913	Zinc ion binding	-
H_vs_O	Tcon_g7182	190.208	-0.448765	0.189118	0.00243412	Ninein-like	NINL
H_vs_O	Tcon_g8045	1484.93	0.836609	0.352602	0.0024391	Juvenile hormone binding protein domains in insects.	-
H_vs_O	Tcon_g7034	89.8034	-0.830617	0.350147	0.00244408	It is involved in the biological process described with signal transduction	FNBP1
H_vs_O	Tcon_g20256	686.242	1.81805	0.766686	0.00244907	Serine-type endopeptidase activity. It is involved in the biological process described with proteolysis	-
H_vs_O	Tcon_g6701	5.27402	-1.50889	0.63646	0.00245406	Sequence-specific DNA binding. It is involved in the biological process described with regulation of transcription, DNA-templated	-
H_vs_O	Tcon_g9514	18.3474	-1.25225	0.528765	0.0024591	Myeloid lymphoid or mixed-lineage leukemia (trithorax homolog, Drosophila)	MLLT6
H_vs_O	Tcon_g7876	1122.26	0.334475	0.141251	0.00246413	It is involved in the biological process described with protein transport	SCAMP2
H_vs_O	Tcon_g4204	266.549	-0.345592	0.146009	0.00246917	insulin receptor binding	DOK2
H_vs_O	Tcon_g1882	149.076	0.443685	0.187481	0.00247421	Tetratricopeptide repeat	TTC19
H_vs_O	Tcon_g25042	837.258	1.8941	0.80065	0.00247926	activity. It is involved in the biological process described with carbohydrate metabolic process	Mal-A2
H_vs_O	Tcon_g14953	97.2906	-2.00012	0.845627	0.00248431	NA	NA
H_vs_O	Tcon_g12723	165.499	-0.698431	0.295459	0.00248938	Calcium ion binding. It is involved in the biological process described with cell cycle arrest	DST
H_vs_O	Tcon_g13422	13.9053	-1.6026	0.677957	0.00249444	Belongs to the protein-tyrosine phosphatase family. Non-receptor class myotubularin subfamily	MTMR4
H_vs_O	Tcon_g8570	153.932	-0.383161	0.162093	0.00249949	It is involved in the biological process described with protein phosphorylation	-
H_vs_O	Tcon_g19856	64.5668	-0.73075	0.309286	0.00250456	It is involved in the biological process described with regulation of mRNA splicing, via spliceosome	WTAP
H_vs_O	Tcon_g23541	19.1161	-0.93112	0.394232	0.00250963	BTB And C-terminal Kelch	KLHL3
H_vs_O	Tcon_g65	125.999	-0.545594	0.231137	0.00251473	Structure-specific nuclease with 5'-flap endonuclease and 5'-3' exonuclease activities involved in DNA replication and repair. During DNA replication, cleaves the 5'-overhanging flap structure that is generated by displacement synthesis when DNA polymerase encounters the 5'-end of a downstream Okazaki fragment. It enters the flap from the 5'-end and then tracks to cleave the flap base, leaving a …	FEN1
H_vs_O	Tcon_g8922	2007.67	-0.401763	0.170262	0.00251983	component of the eukaryotic translation initiation factor 3 (eIF-3) complex, which is involved in protein synthesis of a specialized repertoire of mRNAs and, together with other initiation factors, stimulates binding of mRNA and methionyl-tRNAi to the 40S ribosome. The eIF-3 complex specifically targets and initiates translation of a subset of mRNAs involved in cell proliferation	EIF3F
H_vs_O	Tcon_g8467	66.8093	-0.750107	0.317921	0.00252492	Belongs to the protein-tyrosine phosphatase family. Non-receptor class myotubularin subfamily	MTMR12
H_vs_O	Tcon_g3880	191.605	0.550107	0.233157	0.00253001	NA	NA
H_vs_O	Tcon_g475	39.7186	-1.43052	0.60694	0.00253514	It is involved in the biological process described with plasma membrane organization	-
H_vs_O	Tcon_g21658	281.905	0.416902	0.17709	0.00254032	Leucine Rich repeats (2 copies)	PPP1R7
H_vs_O	Tcon_g10495	403.861	-0.541821	0.230279	0.00254551	ATP- binding	PEX6
H_vs_O	Tcon_g15082	182.673	0.586741	0.249444	0.0025507	LSM domain	5.00 LSM
H_vs_O	Tcon_g4027	332.061	-0.611936	0.260251	0.00255591	Zinc ion binding	ZPR1
H_vs_O	Tcon_g5116	357.161	-0.513001	0.218203	0.00256111	chromatin binding	SMARCC1
H_vs_O	Tcon_g19986	409.169	0.550139	0.234032	0.00256631	JanA and janB regulate somatic sex differentiation	PHPT1
H_vs_O	Tcon_g12189	1133.15	0.917454	0.390331	0.00257151	Calcium ion binding. It is involved in the biological process described with protein folding	FKBP14
H_vs_O	Tcon_g2672	4827.83	0.59572	0.253453	0.0025767	NA	NA
H_vs_O	Tcon_g14276	2493.44	-0.265363	0.112901	0.00258188	component of the eukaryotic translation initiation factor 3 (eIF-3) complex, which is involved in protein synthesis of a specialized repertoire of mRNAs and, together with other initiation factors, stimulates binding of mRNA and methionyl-tRNAi to the 40S ribosome. The eIF-3 complex specifically targets and initiates translation of a subset of mRNAs involved in cell proliferation	EIF3H
H_vs_O	Tcon_g1032	621.753	-0.298218	0.126965	0.00258709	Metal ion binding	YY1
H_vs_O	Tcon_g7477	1294.5	-0.317008	0.135062	0.00259232	Cullin-associated NEDD8-dissociated protein	CAND1
H_vs_O	Tcon_g159	651.233	-0.589087	0.250988	0.00259754	ligase activity. It is involved in the biological process described with glutamyl-tRNA aminoacylation	EPRS
H_vs_O	Tcon_g20061	6823.5	-0.695709	0.296435	0.00260276	Rho guanyl-nucleotide exchange factor activity. It is involved in the biological process described with protein phosphorylation	Unc-89
H_vs_O	Tcon_g2723	306.028	0.529585	0.225682	0.00260798	RNA binding. It is involved in the biological process described with translation	MRPL1
H_vs_O	Tcon_g12191	39.1364	-0.927261	0.395152	0.00261318	Protein tyrosine phosphatase activity. It is involved in the biological process described with protein dephosphorylation	PTPRR
H_vs_O	Tcon_g22629	21.0234	-0.971189	0.413953	0.00261839	NA	NA
H_vs_O	Tcon_g22309	221.091	0.623226	0.265856	0.00262363	nucleotide binding. It is involved in the biological process described with translation	MRPL23
H_vs_O	Tcon_g9932	92.2678	-0.544078	0.232099	0.00262887	Metal ion binding	ZFP36L2
H_vs_O	Tcon_g16832	617.522	0.380588	0.162453	0.00263412	Glycosyl transferase family 2	ALG5
H_vs_O	Tcon_g20662	11271.8	0.538953	0.230125	0.00263937	Structural constituent of ribosome. It is involved in the biological process described with	rpl30
H_vs_O	Tcon_g7217	64.3136	0.658293	0.281151	0.00264464	-	-
H_vs_O	Tcon_g13210	12.9729	-1.1661	0.498123	0.0026499	nucleic acid binding	-
H_vs_O	Tcon_g4534	134.935	0.537083	0.229427	0.00265515	Protein of unknown function (DUF3767)	l(3)87Df
H_vs_O	Tcon_g10924	84.7526	0.521882	0.22309	0.00266043	Biogenesis of lysosome-related organelles complex 1 subunit	BLOC1S2
H_vs_O	Tcon_g12199	289.349	-0.654331	0.279711	0.0026657	It is involved in the biological process described with autophagy	EPG5
H_vs_O	Tcon_g24348	146.352	-0.626456	0.267822	0.00267097	Zinc finger FYVE domain-containing protein	ZFYVE19
H_vs_O	Tcon_g1231	173.934	-0.499543	0.213688	0.00267625	transporter activity. It is involved in the biological process described with transport	SLC11A1
H_vs_O	Tcon_g3120	710.827	0.422689	0.180895	0.00268155	Small protein activating enzyme activity. It is involved in the biological process described with cellular protein modification process	SAE1
H_vs_O	Tcon_g5925	202.151	0.506912	0.216985	0.00268685	Belongs to the short-chain dehydrogenases reductases (SDR) family	-
H_vs_O	Tcon_g11990	26.9218	-0.597595	0.255954	0.00269217	Leucine-rich repeats, outliers	LRR1
H_vs_O	Tcon_g5808	196.129	-0.581934	0.249289	0.00269749	pupariation	-
H_vs_O	Tcon_g3634	25.2335	-2.03042	0.869962	0.00270281	Kelch-like protein	-
H_vs_O	Tcon_g13307	418.094	0.541293	0.232235	0.00270818	Translation initiation factor activity. It is involved in the biological process described with translational initiation	DENR
H_vs_O	Tcon_g7853	474.667	0.220511	0.0946086	0.00271355	It is involved in the biological process described with protein folding	FKBP8
H_vs_O	Tcon_g4654	9.36423	-1.40312	0.602038	0.00271891	It is involved in the biological process described with signal transduction	RAPH1
H_vs_O	Tcon_g20952	424.083	1.35264	0.580406	0.00272427	oxidase activity. It is involved in the biological process described with oxidation-reduction process	-
H_vs_O	Tcon_g23611	491.312	0.510573	0.21919	0.00272964	DNA binding	-
H_vs_O	Tcon_g22440	249.539	-0.722652	0.310266	0.002735	Filamin-type immunoglobulin domains	-
H_vs_O	Tcon_g21664	9.83453	-0.922923	0.396375	0.00274038	Centrosome-associated C terminus	-
H_vs_O	Tcon_g16409	128.063	-0.715672	0.307374	0.00274574	ATP-binding RNA helicase which plays a central role during spermatogenesis and oogenesis by repressing transposable elements and preventing their mobilization, which is essential for the germline integrity. Acts via the piRNA metabolic process, which mediates the repression of transposable elements during meiosis by forming complexes composed of piRNAs and Piwi and govern the methylation and subs…	TDRD9
H_vs_O	Tcon_g4374	28.9079	1.28257	0.551052	0.00275112	Matrixin	MMP15
H_vs_O	Tcon_g15073	13.8725	-0.748531	0.321779	0.00275651	Zinc ion binding	JADE2
H_vs_O	Tcon_g21249	24.4022	-0.753708	0.32403	0.0027619	Metal ion binding	-
H_vs_O	Tcon_g21838	260.642	0.430548	0.185144	0.00276729	helix loop helix domain	SREBF2
H_vs_O	Tcon_g24313	42.896	-0.771601	0.332025	0.0027727	Zinc ion binding	KMT2E
H_vs_O	Tcon_g10986	71.0871	0.698946	0.300843	0.00277812	Promethin	-
H_vs_O	Tcon_g12891	136.584	-0.33662	0.14492	0.00278354	DNA binding. It is involved in the biological process described with regulation of transcription, DNA-templated	GON4L
H_vs_O	Tcon_g21471	16.2884	-1.53384	0.660347	0.00278895	Single-stranded DNA binding	SSBP2
H_vs_O	Tcon_g23308	523.696	0.443516	0.19118	0.00279441	Belongs to the ubiquitin-conjugating enzyme family	UBE2J2
H_vs_O	Tcon_g4076	5.61217	1.94292	0.83785	0.00279988	metalloendopeptidase activity. It is involved in the biological process described with proteolysis	-
H_vs_O	Tcon_g5986	76.3567	-0.557599	0.240471	0.00280535	SPT2 chromatin protein	SPTY2D1
H_vs_O	Tcon_g3213	243.525	-0.523382	0.225736	0.00281082	Leo1-like protein	Atu
H_vs_O	Tcon_g10484	72.6128	0.383854	0.165619	0.00281629	It is involved in the biological process described with poly(A) mRNA export from nucleus	GLE1
H_vs_O	Tcon_g6418	527.578	0.277838	0.119885	0.00282176	nucleic acid binding	DDX25
H_vs_O	Tcon_g17735	56.4824	-0.987121	0.42628	0.00282726	Zinc ion binding	PHF10
H_vs_O	Tcon_g8977	74.2015	2.08845	0.902567	0.00283278	heme binding. It is involved in the biological process described with oxidation-reduction process	Cyp4d2
H_vs_O	Tcon_g3185	76.0894	-0.58987	0.254993	0.00283831	Mitochondrial GTPase that mediates the disassembly of ribosomes from messenger RNA at the termination of mitochondrial protein biosynthesis. Not involved in the GTP-dependent ribosomal translocation step during translation elongation	GFM2
H_vs_O	Tcon_g19884	312.527	-0.426127	0.184359	0.00284387	skin development	TCHH
H_vs_O	Tcon_g18372	39.2407	-0.758757	0.328607	0.00284947	Sas10/Utp3/C1D family	NGDN
H_vs_O	Tcon_g1164	45.6103	-0.496387	0.21499	0.00285507	Has a role in the perception of gravity	RBMS1
H_vs_O	Tcon_g9263	862.048	0.994392	0.430752	0.00286066	Phosphatidylethanolamine-binding protein	PEBP1
H_vs_O	Tcon_g17625	226.67	-1.28805	0.558045	0.00286626	It is involved in the biological process described with intracellular signal transduction	GPR155
H_vs_O	Tcon_g12283	228.856	-0.59186	0.256525	0.00287186	It is involved in the biological process described with vesicle-mediated transport	STX7
H_vs_O	Tcon_g3237	29.4711	-0.905824	0.392666	0.00287746	nucleic acid binding	-
H_vs_O	Tcon_g12942	168.915	-0.524774	0.227619	0.00288309	nucleic acid binding	RNPS1
H_vs_O	Tcon_g20311	7.20015	-2.75787	1.19636	0.00288871	Leucine rich repeat C-terminal domain	-
H_vs_O	Tcon_g4383	39.4432	-0.770992	0.334485	0.00289432	NA	NA
H_vs_O	Tcon_g16524	5.4318	-2.07105	0.899009	0.00289996	Catalyzes juvenile hormone hydrolysis	EPHX1
H_vs_O	Tcon_g21932	161.809	0.380121	0.165011	0.00290558	nucleic acid binding	NELFE
H_vs_O	Tcon_g22196	14.9586	-1.46642	0.6366	0.00291121	cAMP response element binding protein binding. It is involved in the biological process described with	CRTC1
H_vs_O	Tcon_g19628	59.1719	-0.488219	0.212039	0.00291684	lysine-specific histone demethylase	KDM1A
H_vs_O	Tcon_g3813	52.0795	-0.927144	0.402884	0.00292249	DNA- binding	-
H_vs_O	Tcon_g10360	67.4843	-0.86239	0.374754	0.00292814	Nucleotide phosphatase activity, acting on free nucleotides	NTPCR
H_vs_O	Tcon_g18065	193.654	0.474973	0.206562	0.00293381	39S ribosomal protein L43	MRPL43
H_vs_O	Tcon_g2808	440.736	-1.68759	0.73396	0.00293948	NA	NA
H_vs_O	Tcon_g20437	811.207	-0.916402	0.398686	0.00294515	NA	NA
H_vs_O	Tcon_g189	5.48041	-1.73253	0.753786	0.00295082	-	H
H_vs_O	Tcon_g7421	224.861	0.508715	0.221756	0.00295658	Associated with the spliceosome snRNP U1, U2, U4 U6 and U5	SNRPF
H_vs_O	Tcon_g10039	689.432	0.269854	0.117638	0.00296232	subunit of the gamma-secretase complex, an endoprotease complex that catalyzes the intramembrane cleavage of integral membrane proteins such as Notch	PSEN1
H_vs_O	Tcon_g18198	77.4402	-1.07525	0.468817	0.00296807	Lipid binding. It is involved in the biological process described with signal transduction	DLC1
H_vs_O	Tcon_g2154	25.751	0.928355	0.404974	0.00297383	NA	NA
H_vs_O	Tcon_g13031	4865.12	1.51488	0.660873	0.00297958	Apolipoprotein	-
H_vs_O	Tcon_g24082	182.509	-0.377667	0.164811	0.00298535	NA	NA
H_vs_O	Tcon_g1869	38.5589	-0.826005	0.360585	0.00299112	Forkhead associated domain	SLMAP
H_vs_O	Tcon_g10479	7.13651	-1.31246	0.573031	0.00299689	Actin binding. It is involved in the biological process described with actin cytoskeleton organization	Vrp1
H_vs_O	Tcon_g3256	145.995	-0.468812	0.204691	0.00300265	centrosome cycle	spd-2
H_vs_O	Tcon_g11706	1626.96	0.498996	0.217957	0.00300842	receptor activity. It is involved in the biological process described with	PlexA
H_vs_O	Tcon_g12076	174.336	-0.672264	0.293688	0.0030142	NAD kinase activity. It is involved in the biological process described with NAD metabolic process	NADK
H_vs_O	Tcon_g17857	151.749	0.500299	0.218584	0.00301997	activity. It is involved in the biological process described with transport	-
H_vs_O	Tcon_g5032	655.645	0.808172	0.353138	0.00302573	Glutathione S-transferase, C-terminal domain	-
H_vs_O	Tcon_g1918	393.592	0.351572	0.153689	0.00303151	Cop9 signalosome complex subunit	COPS2
H_vs_O	Tcon_g13902	13.7979	-0.900811	0.393844	0.00303729	NA	NA
H_vs_O	Tcon_g6690	38.3188	-0.959693	0.41962	0.00304306	snRNA import into nucleus	SNUPN
H_vs_O	Tcon_g7223	41.3394	0.734901	0.321421	0.00304884	Transmembrane Fragile-X-F protein	TMEM60
H_vs_O	Tcon_g16545	122.719	0.342692	0.149894	0.00305461	Belongs to the class-I aminoacyl-tRNA synthetase family	-
H_vs_O	Tcon_g10000	1313.69	-0.246444	0.107796	0.00306038	assists the folding of proteins upon ATP hydrolysis	cct-1
H_vs_O	Tcon_g627	125.027	-0.565136	0.247261	0.00306615	nucleic acid binding	RBM28
H_vs_O	Tcon_g19741	41.4566	-1.11589	0.488247	0.00307191	Zinc ion binding	RNF13
H_vs_O	Tcon_g3364	52.4522	-0.61241	0.267958	0.00307767	NA	NA
H_vs_O	Tcon_g14579	14.0041	-1.62003	0.708954	0.00308343	Sulfate transmembrane transporter activity. It is involved in the biological process described with sulfate transport	SLC26A11
H_vs_O	Tcon_g16885	48.0697	-1.00541	0.440218	0.0030892	Sulfurates the molybdenum cofactor. Sulfation of molybdenum is essential for xanthine dehydrogenase (XDH) and aldehyde oxidase (ADO) enzymes in which molybdenum cofactor is liganded by 1 oxygen and 1 sulfur atom in active form	MOCOS
H_vs_O	Tcon_g9860	74.8839	0.703476	0.308036	0.00309497	NA	NA
H_vs_O	Tcon_g17695	102.607	0.446892	0.195699	0.00310073	Catalyzes the dehydration of the S-form of NAD(P)HX at the expense of ATP, which is converted to ADP. Together with NAD(P)HX epimerase, which catalyzes the epimerization of the S- and R-forms, the enzyme allows the repair of both epimers of NAD(P)HX, a damaged form of NAD(P)H that is a result of enzymatic or heat-dependent hydration	CARKD
H_vs_O	Tcon_g18106	321.145	0.442322	0.193825	0.00310652	activity. It is involved in the biological process described with oxidation-reduction process	-
H_vs_O	Tcon_g23713	4.56642	-3.57213	1.56541	0.0031123	Calcium ion binding	Vgr
H_vs_O	Tcon_g9252	75.1179	-0.759703	0.33293	0.00311807	chromatin binding	PBRM1
H_vs_O	Tcon_g12599	171.315	0.660585	0.289673	0.00312387	activity. It is involved in the biological process described with transmembrane transport	SLC23A2
H_vs_O	Tcon_g2509	101.809	-1.19134	0.522476	0.00312966	Filamin-type immunoglobulin domains	-
H_vs_O	Tcon_g253	12.9476	1.04458	0.458214	0.00313546	NA	NA
H_vs_O	Tcon_g5590	1858.57	-0.300567	0.131967	0.00314129	Occurs in almost all aerobically respiring organisms and serves to protect cells from the toxic effects of hydrogen peroxide	CAT
H_vs_O	Tcon_g21475	16.8178	-1.18806	0.521668	0.00314712	Domain of unknown function (DUF4078)	CCDC174
H_vs_O	Tcon_g6227	387.568	0.615094	0.270237	0.00315296	It is involved in the biological process described with cellular amino acid metabolic process	-
H_vs_O	Tcon_g9315	80.0091	-0.438699	0.19275	0.0031588	GTPase activity	EFTUD1
H_vs_O	Tcon_g7956	2.93089	-2.69268	1.18315	0.00316464	Metal ion binding	chinmo
H_vs_O	Tcon_g1881	779.872	0.396561	0.174312	0.00317048	Metal ion transmembrane transporter activity. It is involved in the biological process described with metal ion transport	SLC39A7
H_vs_O	Tcon_g12115	91.3781	-0.949169	0.417302	0.00317633	Scavenger receptor	-
H_vs_O	Tcon_g1443	458.554	0.853737	0.375358	0.00318217	It is involved in the biological process described with phosphatidylinositol phosphorylation	IMPA2
H_vs_O	Tcon_g11942	13.2795	-0.890368	0.391693	0.00318803	It is involved in the biological process described with multicellular organismal development	MEGF8
H_vs_O	Tcon_g24306	67.6796	0.563888	0.248154	0.0031939	WD domain, G-beta repeat	WDR92
H_vs_O	Tcon_g5355	185.494	0.570939	0.251281	0.00319976	-	-
H_vs_O	Tcon_g6639	15.6986	-0.99216	0.4368	0.00320564	F-box and WD40 domain protein 7	FBXW7
H_vs_O	Tcon_g6462	211.788	-0.668657	0.294384	0.0032115	DNA-directed DNA polymerase activity. It is involved in the biological process described with DNA repair	POLI
H_vs_O	Tcon_g14646	706.055	-0.544983	0.239977	0.00321736	RNA binding	HNRNPK
H_vs_O	Tcon_g3875	102.477	-2.88167	1.26895	0.00322322	Transmembrane transporter activity. It is involved in the biological process described with transmembrane transport	-
H_vs_O	Tcon_g6882	124.108	-0.725852	0.319635	0.00322907	Belongs to the PI3 PI4-kinase family	PI4KB
H_vs_O	Tcon_g9451	960.58	0.796798	0.351016	0.00323493	Domain involved in innate immunity and lipid metabolism.	NPC2
H_vs_O	Tcon_g7090	35.0006	-0.704135	0.310245	0.00324079	Zinc ion binding	VPS11
H_vs_O	Tcon_g22565	17.7419	-1.45107	0.639501	0.00324666	Rho guanyl-nucleotide exchange factor activity. It is involved in the biological process described with regulation of Rho protein signal transduction	PLEKHG1
H_vs_O	Tcon_g611	202.758	0.526471	0.232094	0.00325253	Leucine rich repeat C-terminal domain	-
H_vs_O	Tcon_g12485	5.37031	1.33363	0.588679	0.00325845	NA	NA
H_vs_O	Tcon_g4454	10.083	-1.4489	0.639583	0.00326437	Domain of unknown function (DUF1693)	FAM46A
H_vs_O	Tcon_g21046	617.162	-0.32419	0.143114	0.00327028	SWI complex, BAF60b domains	SMARCD2
H_vs_O	Tcon_g24036	5.96323	-2.06801	0.912987	0.00327619	NA	NA
H_vs_O	Tcon_g6819	143.358	0.477627	0.210865	0.00328209	carbohydrate binding	LGALS8
H_vs_O	Tcon_g15432	53.8204	-0.449994	0.19879	0.00328801	PAP2 superfamily C-terminal	SAMD8
H_vs_O	Tcon_g11768	421.963	-0.635043	0.280707	0.00329396	Acts in the nervous system to mediate the control of copulatory organs during courtship	UBAP2
H_vs_O	Tcon_g3953	247.118	-0.625402	0.276484	0.0032999	JAB/MPN domain	MPND
H_vs_O	Tcon_g22704	3810.89	0.651415	0.288087	0.00330585	cytochrome-c oxidase activity	COX4I1
H_vs_O	Tcon_g16881	109.385	0.452159	0.200055	0.00331181	TM2 domain	TM2D3
H_vs_O	Tcon_g14573	17.3429	-1.95112	0.863392	0.00331777	Oxidoreductase activity, acting on paired donors, with incorporation or reduction of molecular oxygen	-
H_vs_O	Tcon_g4439	332.043	0.402022	0.178046	0.00332377	motif in proteasome subunits, Int-6, Nip-1 and TRIP-15	COPS4
H_vs_O	Tcon_g696	963.055	-0.680261	0.301329	0.00332976	Belongs to the cyclin family	CCNG2
H_vs_O	Tcon_g3461	282.47	0.371919	0.164896	0.00333579	NA	NA
H_vs_O	Tcon_g14047	75.0105	-0.656015	0.290866	0.00334182	RNA binding. It is involved in the biological process described with RNA polyadenylation	hrg
H_vs_O	Tcon_g4321	73.14	0.478902	0.212383	0.00334785	It is involved in the biological process described with cell differentiation	GNPTAB
H_vs_O	Tcon_g2596	1417.44	0.447678	0.198538	0.00335387	RNA binding. It is involved in the biological process described with mRNA processing	SMN1
H_vs_O	Tcon_g14295	34.6427	0.718281	0.31868	0.0033599	PET assembly of cytochrome c oxidase, mitochondrial	PET117
H_vs_O	Tcon_g13740	956.794	-0.247478	0.109815	0.00336593	Leucine zipper of domain CC2 of NEMO, NF-kappa-B essential modulator	key
H_vs_O	Tcon_g12279	55.353	0.67745	0.300637	0.00337196	Tctex-1 family	-
H_vs_O	Tcon_g703	1065.64	-0.567626	0.251935	0.00337798	Clathrin is the major protein of the polyhedral coat of coated pits and vesicles	CLTC
H_vs_O	Tcon_g10545	183.827	-0.463895	0.205917	0.00338401	Triose-phosphate Transporter family	SLC35E1
H_vs_O	Tcon_g10606	964.829	0.382478	0.169807	0.00339003	Nucleoside transmembrane transporter activity. It is involved in the biological process described with	ent-3
H_vs_O	Tcon_g19287	86.1551	0.686672	0.304897	0.00339605	It is involved in the biological process described with GPI anchor biosynthetic process	-
H_vs_O	Tcon_g16327	114.407	-0.440252	0.195541	0.00340208	1-phosphatidylinositol-3-kinase activity. It is involved in the biological process described with phosphatidylinositol phosphorylation	PIK3C3
H_vs_O	Tcon_g20566	7.51614	2.02127	0.897807	0.0034081	NA	NA
H_vs_O	Tcon_g4737	24.3377	-1.12245	0.498615	0.00341412	NA	NA
H_vs_O	Tcon_g20592	646.758	-0.350337	0.155643	0.00342013	Belongs to the class-I aminoacyl-tRNA synthetase family	LARS
H_vs_O	Tcon_g21997	1672.25	-0.391656	0.174021	0.00342615	Calcium ion binding	SPTAN1
H_vs_O	Tcon_g22554	168.676	0.918819	0.408391	0.00343217	NA	NA
H_vs_O	Tcon_g2801	3457.71	2.29257	1.01909	0.00343818	Apolipoprotein D	-
H_vs_O	Tcon_g22528	714.603	0.929503	0.413217	0.0034442	Beta-galactosidase activity. It is involved in the biological process described with carbohydrate metabolic process	GLB1L
H_vs_O	Tcon_g10279	125.903	-0.938774	0.417395	0.00345021	Zinc ion binding	ARIH1
H_vs_O	Tcon_g19171	28.1208	-0.9587	0.426372	0.00345623	The JNK-interacting protein (JIP) group of scaffold proteins selectively mediates JNK-signaling by aggregating specific components of the MAPK cascade to form a functional JNK signaling module. May function as a regulator of vesicle transport, through interactions with the JNK-signaling components and motor proteins. Syd is required for efficient kinesin-I mediated axonal transport	SPAG9
H_vs_O	Tcon_g8477	48.7026	-1.10022	0.489329	0.00346224	NA	NA
H_vs_O	Tcon_g13573	2535.87	0.698962	0.310898	0.00346825	Lactoylglutathione lyase	GLO1
H_vs_O	Tcon_g8394	318.822	0.31379	0.139658	0.00347428	complex, subunit	COPS7B
H_vs_O	Tcon_g17683	198.024	-1.82924	0.814609	0.00348033	phosphatase activity. It is involved in the biological process described with protein dephosphorylation	DUSP14
H_vs_O	Tcon_g8165	110.764	-0.613895	0.273404	0.00348637	Protein-tyrosine sulfotransferase activity. It is involved in the biological process described with peptidyl-tyrosine sulfation	TPST2
H_vs_O	Tcon_g1319	176.159	0.662431	0.295071	0.00349242	Protein heterodimerization activity. It is involved in the biological process described with transcription initiation from RNA polymerase II promoter	TAF11
H_vs_O	Tcon_g21984	192.616	0.495695	0.220911	0.00349848	(signal recognition particle) receptor	SRPRB
H_vs_O	Tcon_g21125	214.336	-0.401327	0.178933	0.00350455	Sister chromatid cohesion C-terminus	NIPBL
H_vs_O	Tcon_g6318	72.6702	-0.892324	0.397987	0.00351063	DNA binding	-
H_vs_O	Tcon_g21930	485.413	0.345635	0.154232	0.00351673	It is involved in the biological process described with pseudouridine synthesis	PUS7
H_vs_O	Tcon_g8595	54.522	-0.446957	0.199496	0.00352284	NA	NA
H_vs_O	Tcon_g21773	398.553	1.03692	0.462836	0.00352893	Belongs to the glycosyl hydrolase 1 family	LCT
H_vs_O	Tcon_g2748	42.0189	-0.7589	0.338775	0.00353503	Belongs to the TRAFAC class myosin-kinesin ATPase superfamily. Kinesin family	KIF16B
H_vs_O	Tcon_g17581	27.65	-1.28595	0.574194	0.00354112	Hydrolase activity	-
H_vs_O	Tcon_g6838	28.7681	0.672305	0.300236	0.00354722	DUF167	C15orf40
H_vs_O	Tcon_g12309	36.0759	-0.514311	0.229726	0.00355332	Valacyclovir hydrolase	-
H_vs_O	Tcon_g12231	128.255	-0.631465	0.282058	0.00355941	Zinc ion binding	BAZ1A
H_vs_O	Tcon_g6037	32.7944	-0.829547	0.370636	0.0035655	It is involved in the biological process described with peroxisome organization	PEX3
H_vs_O	Tcon_g13549	7522.76	1.30808	0.584587	0.0035716	Anterior fat body protein	RGN
H_vs_O	Tcon_g11933	329.36	0.463852	0.207301	0.00357769	May be involved in the degradation of misfolded endoplasmic reticulum (ER) luminal proteins	DERL1
H_vs_O	Tcon_g14979	64.3664	-1.50172	0.671165	0.00358378	phosphatase 1	PPP1R3B
H_vs_O	Tcon_g7883	610.167	0.530412	0.23713	0.00358987	Oxidoreductase activity, acting on NAD(P)H. It is involved in the biological process described with respiratory electron transport chain	NDUFA5
H_vs_O	Tcon_g16257	259.981	0.395284	0.176808	0.00359598	Belongs to the small GTPase superfamily. Arf family	ARF6
H_vs_O	Tcon_g11569	4.13629	-2.9045	1.30026	0.00360213	Metal ion binding	topi
H_vs_O	Tcon_g7041	366.833	0.431448	0.193231	0.00360828	NA	NA
H_vs_O	Tcon_g24254	19.0837	-0.906449	0.406076	0.00361444	nucleic acid binding	-
H_vs_O	Tcon_g2129	74.9641	-1.08214	0.485524	0.00362067	positive regulation of protein localization to cell cortex	-
H_vs_O	Tcon_g5256	19.2889	-0.985856	0.442325	0.00362689	Sequence-specific DNA binding transcription factor activity. It is involved in the biological process described with regulation of transcription, DNA-templated	-
H_vs_O	Tcon_g10010	119.324	0.330193	0.148231	0.00363313	-	-
H_vs_O	Tcon_g13836	591.33	0.457848	0.205554	0.00363937	Transcription elongation factor implicated in the maintenance of proper chromatin structure in actively transcribed regions	ELOF1
H_vs_O	Tcon_g20452	43.2806	-0.75094	0.33752	0.00364565	nucleic acid binding	-
H_vs_O	Tcon_g16817	73.1534	-0.54767	0.24619	0.00365193	nucleic acid binding	-
H_vs_O	Tcon_g1331	71.7369	-0.63631	0.286224	0.00365824	Metal ion binding	-
H_vs_O	Tcon_g3223	151.523	0.44972	0.202312	0.00366454	Hydrolase activity. It is involved in the biological process described with deadenylation-dependent decapping of nuclear-transcribed mRNA	DCPS
H_vs_O	Tcon_g731	164.75	-0.753013	0.339078	0.00367088	nucleic acid binding	nrd-1
H_vs_O	Tcon_g14893	9.13358	-1.3207	0.594856	0.00367722	phosphatase activity. It is involved in the biological process described with protein dephosphorylation	SSH3
H_vs_O	Tcon_g7594	91.1841	0.455656	0.205263	0.00368357	Zinc ion binding	-
H_vs_O	Tcon_g8795	161.094	0.536848	0.241839	0.00368991	Belongs to the enoyl-CoA hydratase isomerase family	ECHDC2
H_vs_O	Tcon_g581	89.672	-0.629021	0.283416	0.00369624	Metal ion binding	-
H_vs_O	Tcon_g20375	359.066	-0.462936	0.208705	0.0037026	protein serine threonine kinase activity. It is involved in the biological process described with protein phosphorylation	RIOK2
H_vs_O	Tcon_g12717	17.9452	-0.800921	0.361259	0.00370898	Src homology 3 domains	DST
H_vs_O	Tcon_g1596	20.1289	-1.52461	0.687702	0.00371535	serine-type endopeptidase activity. It is involved in the biological process described with proteolysis	rho-6
H_vs_O	Tcon_g17838	10.4148	-1.40204	0.632467	0.00372171	Growth factor activity. It is involved in the biological process described with growth	BMP2
H_vs_O	Tcon_g16287	26.9272	-1.35181	0.609844	0.00372807	Belongs to the RNase T2 family	RNaseX25
H_vs_O	Tcon_g10474	56.2108	-0.473024	0.213507	0.00373445	NA	NA
H_vs_O	Tcon_g10274	8.91811	-1.32339	0.597457	0.00374083	NA	NA
H_vs_O	Tcon_g1109	126.399	-0.510492	0.230474	0.0037472	GTP binding. It is involved in the biological process described with	RHEB
H_vs_O	Tcon_g4632	6.23911	-1.35159	0.610247	0.00375356	It is involved in the biological process described with protein phosphorylation	MAP2K7
H_vs_O	Tcon_g2739	116.999	-1.04073	0.470162	0.00375995	Serine-type endopeptidase inhibitor activity	-
H_vs_O	Tcon_g23142	5692.9	0.634102	0.286559	0.00376635	glutathione s-transferase	GstD1
H_vs_O	Tcon_g11612	114.274	-0.61457	0.277856	0.00377276	It is involved in the biological process described with rRNA processing	WDR36
H_vs_O	Tcon_g18781	483.515	0.416859	0.18854	0.00377918	Zinc ion binding	LTN1
H_vs_O	Tcon_g23362	24.1617	-0.845339	0.38251	0.00378561	activity. It is involved in the biological process described with signal transduction	NCOA2
H_vs_O	Tcon_g22472	159.486	0.515798	0.233485	0.00379206	AIG2-like family	GGCT
H_vs_O	Tcon_g8049	874.353	-1.18717	0.537675	0.00379852	MAP-kinase scaffold activity	-
H_vs_O	Tcon_g16271	307.514	0.383894	0.173922	0.00380499	Matrix AAA peptidase interacting protein 1	C2orf47
H_vs_O	Tcon_g21551	9.28311	-1.76542	0.800029	0.00381147	-	-
H_vs_O	Tcon_g23881	156.371	0.633567	0.287167	0.00381794	Palmitoyl hydrolase activity	PPT1
H_vs_O	Tcon_g21876	306.298	-0.434448	0.196999	0.00382443	Ran GTPase binding. It is involved in the biological process described with intracellular protein transport	IPO9
H_vs_O	Tcon_g13524	509.372	0.268322	0.121833	0.00383098	GTP binding. It is involved in the biological process described with protein transport	RAB10
H_vs_O	Tcon_g8099	288.057	0.439677	0.199646	0.00383753	May play a role in vesicular transport from endoplasmic reticulum to Golgi	TRAPPC3
H_vs_O	Tcon_g2318	272.919	0.457864	0.207925	0.00384407	ribosomal protein, L30	Mrpl30
H_vs_O	Tcon_g22251	116.432	-0.354632	0.161047	0.0038506	Exocyst complex component	EXOC1
H_vs_O	Tcon_g18101	20.6572	-1.24153	0.564011	0.00385714	Calcium ion binding. It is involved in the biological process described with cytoskeletal anchoring at plasma membrane	DAG1
H_vs_O	Tcon_g17468	94.6018	-0.654113	0.297164	0.00386367	-	-
H_vs_O	Tcon_g18307	77.8133	0.385557	0.175192	0.00387021	It is involved in the biological process described with DNA repair	RAD17
H_vs_O	Tcon_g98	271.804	-0.697957	0.317245	0.00387675	Belongs to the mitochondrial carrier (TC 2.A.29) family	SLC25A12
H_vs_O	Tcon_g8921	133.924	0.559732	0.25442	0.00388329	Cytochrome oxidase c assembly	-
H_vs_O	Tcon_g19895	4.02077	-3.89931	1.77281	0.00388983	Belongs to the Glu Leu Phe Val dehydrogenases family	-
H_vs_O	Tcon_g19013	571.236	0.36759	0.16724	0.00389639	Cop9 signalosome complex subunit	COPS6
H_vs_O	Tcon_g423	783.688	-0.49556	0.225596	0.00390298	heterochromatin organization	SERBP1
H_vs_O	Tcon_g19581	1025.48	0.6806	0.309877	0.00390957	It is involved in the biological process described with cell redox homeostasis	PDIA6
H_vs_O	Tcon_g13637	100.828	0.557431	0.253906	0.00391617	Protein of unknown function (DUF778)	TMEM222
H_vs_O	Tcon_g7011	528.35	-0.255377	0.116324	0.00392276	RNA binding. It is involved in the biological process described with RNA processing	SF3A1
H_vs_O	Tcon_g11805	78.3949	1.16611	0.531301	0.00392936	Potassium channel subfamily K member 1-like	KCNK1
H_vs_O	Tcon_g21973	96.7123	0.306461	0.139654	0.00393595	Rab GTPase activator activity. It is involved in the biological process described with regulation of Rab GTPase activity	TBC1D13
H_vs_O	Tcon_g1618	678.428	0.411849	0.187704	0.00394255	It is involved in the biological process described with ubiquitin-dependent protein catabolic process	TCEB1
H_vs_O	Tcon_g24638	506.419	1.12845	0.514387	0.00394915	N-acetyltransferase activity	GLYATL3
H_vs_O	Tcon_g4648	46.2387	-1.58725	0.723843	0.00395575	endoplasmic reticulum organization	VMP1
H_vs_O	Tcon_g10627	918.742	0.770827	0.351537	0.00396236	SERine Proteinase INhibitors	SRPN10
H_vs_O	Tcon_g19683	283.222	0.412444	0.188155	0.00396897	C-terminal region of band_7	STOML2
H_vs_O	Tcon_g2449	224.124	0.624297	0.284828	0.00397557	Oxidoreductase activity. It is involved in the biological process described with metabolic process	HSDL2
H_vs_O	Tcon_g224	187.627	3.49291	1.59448	0.0039822	NA	NA
H_vs_O	Tcon_g11769	168.46	0.425813	0.19438	0.00398882	Structural constituent of ribosome. It is involved in the biological process described with translation	MRPS16
H_vs_O	Tcon_g20336	85.1858	-0.540162	0.246601	0.00399543	Dynactin subunit p22	l(2)06496
H_vs_O	Tcon_g19763	27.4053	-0.975796	0.445506	0.00400204	Calcium ion binding	PPP2R3A
H_vs_O	Tcon_g2645	16.0254	-1.06789	0.487583	0.00400864	-	-
H_vs_O	Tcon_g19197	122.455	-0.829526	0.378829	0.00401525	-	-
H_vs_O	Tcon_g15201	43.075	-0.964534	0.440532	0.00402185	Tetratricopeptide repeat	TOMM70A
H_vs_O	Tcon_g22602	255.459	0.309312	0.141302	0.00402845	tRNA (guanine(37)-N(1))-methyltransferase activity	-
H_vs_O	Tcon_g14892	192.677	0.453348	0.207285	0.00403509	Nucleotidyltransferase activity. It is involved in the biological process described with NAD biosynthetic process	NMNAT1
H_vs_O	Tcon_g10825	513.316	0.357676	0.163553	0.00404173	It is involved in the biological process described with protein transport	TIMM50
H_vs_O	Tcon_g10549	200.286	1.5774	0.721434	0.00404837	NA	NA
H_vs_O	Tcon_g1407	69.3726	-1.30361	0.596451	0.00405502	Zinc ion binding	-
H_vs_O	Tcon_g11312	1955.92	0.701706	0.321116	0.00406167	Pyridoxal kinase activity. It is involved in the biological process described with pyridoxal 5'-phosphate salvage	PDXK
H_vs_O	Tcon_g6353	454.795	0.505439	0.231359	0.00406832	Protein prenyltransferase activity. It is involved in the biological process described with protein prenylation	FNTA
H_vs_O	Tcon_g4582	214	0.464524	0.212642	0.00407497	Mitochondrial ribosomal protein L55	MRPL55
H_vs_O	Tcon_g507	525.138	0.397274	0.181887	0.00408162	NADH ubiquinone oxidoreductase subunit NDUFA12	-
H_vs_O	Tcon_g6835	134.828	-0.679425	0.311227	0.00408829	MRG	MSL3
H_vs_O	Tcon_g21419	134.936	0.54364	0.249162	0.00409498	It is involved in the biological process described with protein import into mitochondrial matrix	tomm7
H_vs_O	Tcon_g16420	8.58208	-1.30121	0.596607	0.00410167	Poly (ADP-ribose) polymerase	TNKS2
H_vs_O	Tcon_g422	117.233	-0.650393	0.298261	0.00410837	Belongs to the DEAD box helicase family	DDX4
H_vs_O	Tcon_g7425	139.987	0.693489	0.318054	0.00411507	NA	NA
H_vs_O	Tcon_g14571	448.163	0.726105	0.333018	0.00412176	The glycine cleavage system catalyzes the degradation of glycine	AMT
H_vs_O	Tcon_g5364	164.131	-1.00742	0.462289	0.00412846	nucleic acid binding	DAZAP1
H_vs_O	Tcon_g17782	173.957	-0.776366	0.356279	0.00413516	Commissureless	-
H_vs_O	Tcon_g19983	3609.25	-0.380066	0.174421	0.00414186	cysteine-type endopeptidase inhibitor activity. It is involved in the biological process described with proteolysis	CTSF
H_vs_O	Tcon_g22387	307.702	1.25632	0.57668	0.00414856	Oxidoreductase activity, acting on single donors with incorporation of molecular oxygen, incorporation of two atoms of oxygen	-
H_vs_O	Tcon_g3343	86.245	-0.527198	0.242021	0.00415525	NA	NA
H_vs_O	Tcon_g14282	4441.67	-2.15557	0.98971	0.00416194	NA	NA
H_vs_O	Tcon_g21332	17.6533	-0.966088	0.443589	0.00416863	aromatic compound biosynthetic process	z
H_vs_O	Tcon_g14431	46.6779	-0.600875	0.275918	0.00417531	BTB And C-terminal Kelch	-
H_vs_O	Tcon_g4859	13.4122	-1.18758	0.545546	0.00418201	Protein serine threonine phosphatase activity. It is involved in the biological process described with protein dephosphorylation	PPM1D
H_vs_O	Tcon_g13739	136.308	-0.965448	0.443782	0.00418872	Catalytic activity	TYSND1
H_vs_O	Tcon_g3809	854.837	-0.525499	0.241567	0.00419544	Succinyl-CoA synthetase functions in the citric acid cycle (TCA), coupling the hydrolysis of succinyl-CoA to the synthesis of either ATP or GTP and thus represents the only step of substrate-level phosphorylation in the TCA. The alpha subunit of the enzyme binds the substrates coenzyme A and phosphate, while succinate binding and specificity for either ATP or GTP is provided by different beta sub…	SUCLG1
H_vs_O	Tcon_g6387	187.917	0.351516	0.161623	0.00420215	Ubiquinol-cytochrome C chaperone	UQCC1
H_vs_O	Tcon_g11264	987.175	-0.600795	0.276262	0.00420886	facilitative transporter for trehalose. Does not transport maltose, sucrose or lactose. Mediates the bidirectional transfer of trehalose. Responsible for the transport of trehalose synthesized in the fat body and the incorporation of trehalose into other tissues that require a carbon source, thereby regulating trehalose levels in the hemolymph	Tret1
H_vs_O	Tcon_g22199	1265.56	0.768184	0.353635	0.00421562	NA	NA
H_vs_O	Tcon_g16346	183.592	-0.393534	0.18121	0.00422239	SART-1 family	SART1
H_vs_O	Tcon_g5031	524.367	0.305644	0.14074	0.00422915	Pentatricopeptide repeat domain	PTCD3
H_vs_O	Tcon_g10188	90.1613	0.439487	0.202574	0.00423595	DnaJ molecular chaperone homology domain	DNAJC17
H_vs_O	Tcon_g14352	185.269	0.569477	0.262524	0.00424275	metal ion binding. It is involved in the biological process described with 'de novo' pyrimidine nucleobase biosynthetic process	CAD
H_vs_O	Tcon_g13082	107.872	0.599777	0.276547	0.00424955	It is involved in the biological process described with spermatogenesis	-
H_vs_O	Tcon_g113	199.662	-0.827429	0.381658	0.00425636	flavin adenine dinucleotide binding. It is involved in the biological process described with oxidation-reduction process	DLD
H_vs_O	Tcon_g23354	171.046	-0.611172	0.281976	0.00426317	Has a role in transcriptional regulation. Acts in parallel with the Ras MAPK and the PI3K PKB pathways in the control of cell identity and cellular growth. Essential for regulation of the cytoskeleton and cell growth but not for cell proliferation or growth rate. Required specifically for the microtubule-based basal transport of lipid droplets. Plays a partially redundant function downstream of R…	AFF4
H_vs_O	Tcon_g11417	32.4761	-1.95173	0.900825	0.00427	Sulfate transmembrane transporter activity. It is involved in the biological process described with sulfate transport	SLC26A11
H_vs_O	Tcon_g13495	21.9984	-0.565196	0.260936	0.00427683	It is involved in the biological process described with protein phosphorylation	SIK2
H_vs_O	Tcon_g21151	347.224	-0.350065	0.161645	0.00428367	Belongs to the RNR ribonuclease family	DIS3
H_vs_O	Tcon_g18867	198.601	0.335094	0.154801	0.00429051	It is involved in the biological process described with intracellular signal transduction	DVL3
H_vs_O	Tcon_g255	3139.56	-0.30921	0.142928	0.00429738	nucleic acid binding	-
H_vs_O	Tcon_g6013	524.336	-0.376178	0.173892	0.00430425	It is involved in the biological process described with regulation of transcription, DNA-templated	CHD5
H_vs_O	Tcon_g1294	1267.43	0.315049	0.145636	0.00431111	It is involved in the biological process described with biosynthetic process	ALG11
H_vs_O	Tcon_g5380	62.4763	0.60641	0.280392	0.00431797	Microtubule-associated protein CRIPT	CRIPT
H_vs_O	Tcon_g23235	238.887	-0.657264	0.303961	0.00432483	Zinc ion binding	NPLOC4
H_vs_O	Tcon_g4339	74.1903	-0.653215	0.302417	0.00433174	Zinc ion binding	-
H_vs_O	Tcon_g8957	163.286	-0.549357	0.254421	0.00433866	phosphorylase kinase activity. It is involved in the biological process described with protein phosphorylation	PHKG1
H_vs_O	Tcon_g4194	409.327	0.380186	0.176103	0.00434557	RNA polymerase II transcription cofactor activity. It is involved in the biological process described with regulation of transcription from RNA polymerase II promoter	MED18
H_vs_O	Tcon_g6845	222.271	-1.13224	0.524654	0.0043525	zinc ion binding. It is involved in the biological process described with proteolysis	NPEPPS
H_vs_O	Tcon_g20816	180.997	0.352225	0.16322	0.00435943	NEMP family	TMEM194A
H_vs_O	Tcon_g9855	75.4796	-0.844482	0.391579	0.00436638	It is involved in the biological process described with protein phosphorylation	TLK2
H_vs_O	Tcon_g4567	191.14	0.480198	0.222703	0.00437333	lipid binding	-
H_vs_O	Tcon_g10973	129.828	0.547697	0.254018	0.00438027	Ubiquitin-protein transferase activity. It is involved in the biological process described with protein ubiquitination	CHIP
H_vs_O	Tcon_g6362	760.658	0.495463	0.229884	0.00438722	NADH:ubiquinone oxidoreductase, NDUFS5-15kDa	Ndufs5
H_vs_O	Tcon_g15470	115.056	-0.540853	0.250982	0.00439418	It is involved in the biological process described with phagocytosis	ELMO3
H_vs_O	Tcon_g5941	150.775	0.448879	0.208467	0.00440116	Plays a role in the regulation of the mitochondrial ribosome assembly and of translational activity	MTG1
H_vs_O	Tcon_g14430	155.076	-0.679787	0.316202	0.00440822	-	-
H_vs_O	Tcon_g12241	79.0325	0.523317	0.243466	0.00441529	nucleic acid binding. It is involved in the biological process described with methylation	TRMT11
H_vs_O	Tcon_g10982	274.744	0.333758	0.155312	0.00442235	Small nuclear	SNRPB
H_vs_O	Tcon_g4379	37.2384	-0.753457	0.350769	0.00442943	Guanyl-nucleotide exchange factor activity. It is involved in the biological process described with regulation of small GTPase mediated signal transduction	RAPGEF1
H_vs_O	Tcon_g1322	77.4645	-1.41195	0.657452	0.00443651	Hydrolase activity, acting on ester bonds. It is involved in the biological process described with lipid metabolic process	LIPA
H_vs_O	Tcon_g16628	152.97	-0.293863	0.136895	0.00444361	Histone acetyltransferases subunit 3	TADA3
H_vs_O	Tcon_g16824	14.9707	-0.76838	0.358047	0.00445071	FERM C-terminal PH-like domain	FRMD6
H_vs_O	Tcon_g2817	21.8863	-1.12024	0.522018	0.00445781	Ankyrin repeats (many copies)	ANKRD50
H_vs_O	Tcon_g2419	136.352	0.617917	0.287989	0.0044649	Protein heterodimerization activity	CHRAC1
H_vs_O	Tcon_g22569	9.01256	-1.42494	0.664431	0.00447201	Voltage-gated potassium channel activity. It is involved in the biological process described with	KCNB1
H_vs_O	Tcon_g2727	430.035	0.426982	0.199205	0.00447914	TFIIA is a component of the transcription machinery of RNA polymerase II and plays an important role in transcriptional activation	GTF2A2
H_vs_O	Tcon_g1800	40.7019	-0.860259	0.401535	0.00448629	DNA- binding	BDP1
H_vs_O	Tcon_g21019	4.90387	-1.62127	0.756788	0.00449343	WD domain, G-beta repeat	-
H_vs_O	Tcon_g3640	72.9986	0.574542	0.268227	0.00450057	Protein C-terminal S-isoprenylcysteine carboxyl O-methyltransferase activity. It is involved in the biological process described with C-terminal protein methylation	ICMT
H_vs_O	Tcon_g11330	15.5752	-0.990207	0.462311	0.00450771	Serendipity locus protein delta-like	-
H_vs_O	Tcon_g21485	464.096	0.442295	0.206577	0.00451485	Serine hydrolase involved in the detoxification of formaldehyde	ESD
H_vs_O	Tcon_g5748	119.254	-0.779614	0.364174	0.004522	Domain of unknown function (DUF4739)	-
H_vs_O	Tcon_g4452	272.406	-1.55548	0.726637	0.00452914	Ganglioside induced differentiation associated protein	GDAP2
H_vs_O	Tcon_g10476	172.371	-0.709686	0.331554	0.00453627	NA	NA
H_vs_O	Tcon_g5011	137.981	1.08915	0.50901	0.00454342	NA	NA
H_vs_O	Tcon_g7531	136.202	-0.562648	0.262985	0.00455056	Rho guanyl-nucleotide exchange factor activity. It is involved in the biological process described with regulation of Rho protein signal transduction	-
H_vs_O	Tcon_g24548	15.884	-1.18134	0.552555	0.00455773	Voltage-gated potassium channel activity. It is involved in the biological process described with potassium ion transport	KCNAB2
H_vs_O	Tcon_g9741	71.0306	-0.465822	0.217889	0.00456489	NA	NA
H_vs_O	Tcon_g9382	1447.55	0.607113	0.284054	0.00457206	cytochrome-c oxidase activity	-
H_vs_O	Tcon_g20844	18.4179	-1.318	0.616815	0.00457923	protein serine threonine kinase activity. It is involved in the biological process described with protein phosphorylation	-
H_vs_O	Tcon_g12334	123.697	-0.629873	0.294828	0.00458641	A Receptor for Ubiquitination Targets	SKP2
H_vs_O	Tcon_g11521	494.231	-0.464756	0.217565	0.00459358	glutathione synthase activity. It is involved in the biological process described with glutathione biosynthetic process	GSS
H_vs_O	Tcon_g1605	38.6476	-0.638314	0.298833	0.00460074	Ergosterol biosynthesis ERG4/ERG24 family	LBR
H_vs_O	Tcon_g6339	411.586	0.416259	0.194921	0.00460791	RNA binding	EXOSC3
H_vs_O	Tcon_g13944	302.06	-0.427785	0.200376	0.00461509	Belongs to the histidine acid phosphatase family	PPIP5K2
H_vs_O	Tcon_g1615	91.2504	0.598169	0.280335	0.00462229	aminoacyl-tRNA hydrolase activity	PTRH2
H_vs_O	Tcon_g6905	1702.87	0.847316	0.39716	0.00462948	Catalyzes juvenile hormone hydrolysis	EPHX1
H_vs_O	Tcon_g1314	29.5485	2.25309	1.0561	0.00463667	metallocarboxypeptidase activity. It is involved in the biological process described with proteolysis	-
H_vs_O	Tcon_g6704	255.152	-0.615175	0.288409	0.00464386	Transcription elongation factor that enhances transcription elongation by RNA polymerase II (RNAPII)	SUPT6H
H_vs_O	Tcon_g3057	1401.75	0.536128	0.251353	0.00465104	NADH dehydrogenase ubiquinone	NDUFB8
H_vs_O	Tcon_g16477	167.899	0.442844	0.207742	0.00465824	Transmembrane protein 223	TMEM223
H_vs_O	Tcon_g10870	141.595	0.389586	0.182795	0.00466545	TM2 domain	TM2D2
H_vs_O	Tcon_g23180	49.5497	-0.576785	0.270651	0.00467265	NA	NA
H_vs_O	Tcon_g8485	290.198	0.503832	0.23643	0.00467985	NA	NA
H_vs_O	Tcon_g21021	281.06	0.420812	0.197615	0.00468707	Belongs to the ubiquitin-conjugating enzyme family	UBE2L3
H_vs_O	Tcon_g12260	101.567	0.388311	0.182376	0.00469429	It is involved in the biological process described with regulation of Wnt signaling pathway	TAX1BP3
H_vs_O	Tcon_g21438	125.904	0.45244	0.212654	0.00470155	Rab5-interacting protein (Rab5ip)	C20orf24
H_vs_O	Tcon_g4148	2979.15	0.348113	0.163633	0.0047088	Cysteine-type peptidase activity. It is involved in the biological process described with proteolysis	26-29-p
H_vs_O	Tcon_g695	50.1903	-0.89627	0.421412	0.00471606	Binds to the catalytic subunit of the cyclin dependent kinases and is essential for their biological function	cks1b
H_vs_O	Tcon_g22735	27.9071	-0.668458	0.314467	0.00472333	Zinc ion binding	-
H_vs_O	Tcon_g4705	42.655	-0.473106	0.222593	0.0047306	NA	NA
H_vs_O	Tcon_g13257	84.1213	-0.611953	0.287966	0.00473788	Voltage gated calcium channel IQ domain	-
H_vs_O	Tcon_g19914	303.296	-0.394509	0.185674	0.00474515	RNA binding	TDRKH
H_vs_O	Tcon_g10489	99.316	-0.399028	0.187871	0.00475244	It is involved in the biological process described with rRNA processing	TBL3
H_vs_O	Tcon_g16526	13.1753	-1.58279	0.745455	0.00475973	This protein promotes the GTP-dependent binding of aminoacyl-tRNA to the A-site of ribosomes during protein biosynthesis	EEF1A1
H_vs_O	Tcon_g15388	171.643	-0.458079	0.215803	0.00476703	protein, isoform A	COL4A3BP
H_vs_O	Tcon_g2241	16.2835	-1.09784	0.517441	0.00477434	zinc ion binding. It is involved in the biological process described with steroid hormone mediated signaling pathway	Hr96
H_vs_O	Tcon_g14258	93.9342	-1.31217	0.619274	0.00478172	Tudor domain	TDRD7
H_vs_O	Tcon_g6466	180.017	0.75705	0.357336	0.0047891	Phosphatidylethanolamine-binding protein	PEBP1
H_vs_O	Tcon_g20339	157.206	-0.653864	0.308643	0.00479646	Sequence-specific DNA binding transcription factor activity. It is involved in the biological process described with regulation of transcription, DNA-templated	NFKB1
H_vs_O	Tcon_g16624	77.8562	-0.706206	0.333445	0.00480384	Xenotropic and polytropic retrovirus receptor	XPR1
H_vs_O	Tcon_g4901	50.4781	-0.54323	0.256521	0.00481121	Forkhead associated domain	SLC4A1AP
H_vs_O	Tcon_g482	12.7818	-1.32152	0.624143	0.00481858	FAM91 C-terminus	FAM91A1
H_vs_O	Tcon_g21434	28.3852	-1.08162	0.511076	0.00482597	Host cell	HCFC2
H_vs_O	Tcon_g10830	100.482	-0.361378	0.170794	0.00483337	Zinc ion binding	UBR3
H_vs_O	Tcon_g23623	85.6376	-2.14157	1.01244	0.00484076	It is involved in the biological process described with ubiquitin-dependent protein catabolic process	-
H_vs_O	Tcon_g6640	215.785	0.312374	0.147814	0.0048482	NEDD8-activating enzyme E1 regulatory subunit	NAE1
H_vs_O	Tcon_g10937	907.71	-0.797093	0.377231	0.00485564	phospholipid binding	SPTBN5
H_vs_O	Tcon_g10397	224.365	-1.16884	0.553426	0.0048631	p25-alpha	TPPP3
H_vs_O	Tcon_g22769	1171.48	0.273595	0.129563	0.00487055	Transmembrane 9 superfamily member	TM9SF2
H_vs_O	Tcon_g1538	268.061	0.493333	0.233653	0.004878	activity. It is involved in the biological process described with protein glycosylation	FUT11
H_vs_O	Tcon_g3338	83.9473	-0.454739	0.215381	0.00488545	C2H2-type zinc finger	-
H_vs_O	Tcon_g6250	275.973	-0.629226	0.298036	0.00489289	Ubiquitin protein ligase binding. It is involved in the biological process described with ubiquitin-dependent protein catabolic process	CUL3
H_vs_O	Tcon_g23119	24.2772	-0.53509	0.253492	0.00490033	-	-
H_vs_O	Tcon_g1987	49.6542	-0.838579	0.397271	0.00490776	F-box-like	FBXL6
H_vs_O	Tcon_g21052	1108.69	-0.621732	0.294554	0.00491519	HMG (high mobility group) box	BBX
H_vs_O	Tcon_g24631	2.91995	-2.14992	1.01861	0.00492261	protein dimerization activity	-
H_vs_O	Tcon_g4798	32.4545	-0.529784	0.251032	0.00493002	NA	NA
H_vs_O	Tcon_g10009	105.566	0.367577	0.174268	0.00493746	It is involved in the biological process described with mRNA cleavage	POP4
H_vs_O	Tcon_g21288	12.2494	1.3501	0.640374	0.00494491	Hormone activity	ins
H_vs_O	Tcon_g14596	67.0344	0.437282	0.207704	0.00495243	It is involved in the biological process described with ubiquitin-dependent protein catabolic process	USP22
H_vs_O	Tcon_g11791	19.3542	-1.24517	0.59164	0.00495996	chromatin binding	CRAMP1L
H_vs_O	Tcon_g19798	2947.77	0.486355	0.231117	0.00496749	It is involved in the biological process described with biosynthetic process	GPT2
H_vs_O	Tcon_g8565	101.515	-0.397515	0.188911	0.00497501	DNA binding. It is involved in the biological process described with DNA replication	ORC3
H_vs_O	Tcon_g1537	44.0317	-0.660081	0.313783	0.00498254	It is involved in the biological process described with retrograde transport, endosome to Golgi	VPS54
H_vs_O	Tcon_g742	57.6699	0.785012	0.373187	0.00499006	receptor activity. It is involved in the biological process described with G-protein coupled receptor signaling pathway	CRHR2
H_vs_O	Tcon_g15098	4.92837	-1.70251	0.809449	0.00499758	-	-
H_vs_O	Tcon_g9492	629.409	0.307906	0.146424	0.0050051	CS domain	PTGES3
H_vs_O	Tcon_g2092	132.725	0.458217	0.217917	0.00501262	It is involved in the biological process described with negative regulation of cysteine-type endopeptidase activity involved in apoptotic process	-
H_vs_O	Tcon_g5712	6.98184	-1.34159	0.63829	0.00502015	Pleckstrin homology domain.	PLEKHA5
H_vs_O	Tcon_g6464	152.865	0.672347	0.319963	0.00502768	It is involved in the biological process described with phosphatidylinositol phosphorylation	BPNT1
H_vs_O	Tcon_g4332	57.752	0.600753	0.285909	0.00503521	NA	NA
H_vs_O	Tcon_g13124	226.163	1.52066	0.724339	0.00504278	N-acetyltransferase activity	GLYATL3
H_vs_O	Tcon_g6379	1810.15	-0.702102	0.334684	0.00505038	It is involved in the biological process described with tricarboxylic acid cycle	OGDHL
H_vs_O	Tcon_g15263	113.927	-0.45772	0.218292	0.00505799	Coiled-coil and interaction region of P66A and P66B with MBD2	GATAD2A
H_vs_O	Tcon_g13397	25.4753	-0.948283	0.452253	0.0050656	Conserved hypothetical protein	-
H_vs_O	Tcon_g5464	14.3634	1.01307	0.483258	0.00507321	PPIases accelerate the folding of proteins. It catalyzes the cis-trans isomerization of proline imidic peptide bonds in oligopeptides	-
H_vs_O	Tcon_g4304	29.5433	1.84362	0.879482	0.00508081	Belongs to the major facilitator superfamily. Sugar transporter (TC 2.A.1.1) family	-
H_vs_O	Tcon_g23709	11017.5	-0.47364	0.225966	0.00508841	Structural constituent of ribosome. It is involved in the biological process described with translation	RpS14a
H_vs_O	Tcon_g20032	8.1384	-1.22793	0.585882	0.00509601	Zinc finger, C2H2 type	-
H_vs_O	Tcon_g8423	112.964	0.800975	0.382226	0.0051036	Histone H2A	-
H_vs_O	Tcon_g22582	107.388	-0.496974	0.237159	0.00511119	RNA pol II promoter Fmp27 protein domain	KIAA0100
H_vs_O	Tcon_g9985	174.888	0.34275	0.163731	0.00511882	C-terminal to LisH motif.	SMU1
H_vs_O	Tcon_g19595	12.5155	1.42259	0.679779	0.00512647	Golgi organization	TJAP1
H_vs_O	Tcon_g23497	142.376	-0.664368	0.317485	0.0051341	Protein serine threonine phosphatase activity. It is involved in the biological process described with protein dephosphorylation	PPM1L
H_vs_O	Tcon_g3749	30.3455	-0.86642	0.414119	0.00514174	Rho guanyl-nucleotide exchange factor activity. It is involved in the biological process described with regulation of Rho protein signal transduction	-
H_vs_O	Tcon_g10367	107.088	-0.417046	0.199357	0.00514938	catalytic activity. It is involved in the biological process described with metabolic process	-
H_vs_O	Tcon_g13530	54.5294	-0.38682	0.185012	0.00515703	It is involved in the biological process described with RNA processing	WBP11
H_vs_O	Tcon_g6039	197.908	-0.361269	0.172808	0.00516469	Component of the post-replicative DNA mismatch repair system (MMR)	MSH6
H_vs_O	Tcon_g22310	512.538	0.534667	0.255797	0.00517234	protein disulfide oxidoreductase activity. It is involved in the biological process described with	TXN2
H_vs_O	Tcon_g2557	148.063	-0.347371	0.166336	0.00518004	RAVE protein 1 C terminal	DMXL1
H_vs_O	Tcon_g24532	3.62052	-2.35548	1.12802	0.00518773	NA	NA
H_vs_O	Tcon_g1874	416.562	0.261871	0.12562	0.0051955	Oxidoreductase activity. It is involved in the biological process described with oxidation-reduction process	PYROXD1
H_vs_O	Tcon_g3272	60.4483	1.17567	0.564687	0.00520333	-	-
H_vs_O	Tcon_g11336	579.541	0.511376	0.245657	0.00521117	NA	NA
H_vs_O	Tcon_g16980	115.678	-0.646616	0.31065	0.005219	alpha/beta hydrolase fold	CES2
H_vs_O	Tcon_g21095	558.779	-0.366074	0.175917	0.00522683	It is involved in the biological process described with mRNA	SRRM1
H_vs_O	Tcon_g19911	277.349	0.312194	0.150082	0.00523468	ubiquitin-specific protease activity. It is involved in the biological process described with ubiquitin-dependent protein catabolic process	UCHL3
H_vs_O	Tcon_g16744	5.53181	1.5281	0.734661	0.00524252	NA	NA
H_vs_O	Tcon_g5359	329.146	0.564565	0.271514	0.00525037	catalytic activity. It is involved in the biological process described with metabolic process	BCKDHB
H_vs_O	Tcon_g11992	29.7457	-1.46735	0.705753	0.00525822	WD40 repeats	WDR75
H_vs_O	Tcon_g23045	5697.44	0.685942	0.329939	0.00526606	It is involved in the biological process described with L-phenylalanine catabolic process	PAH
H_vs_O	Tcon_g4320	156.844	0.657423	0.316472	0.00527394	negative regulation of gene expression	DXO
H_vs_O	Tcon_g3333	75.9838	-0.520755	0.250923	0.00528186	NA	NA
H_vs_O	Tcon_g11594	357.667	0.43039	0.207382	0.00528977	Elongation complex protein 6	-
H_vs_O	Tcon_g11773	667.51	0.558114	0.268961	0.00529768	Tumour protein D52 family	TPD52L2
H_vs_O	Tcon_g14752	632.434	0.440121	0.212254	0.00530562	PUL domain	PLAA
H_vs_O	Tcon_g20156	666.665	-0.912767	0.440219	0.00531356	catalytic activity. It is involved in the biological process described with metabolic process	ACSBG1
H_vs_O	Tcon_g9314	526.975	-0.418812	0.202094	0.00532152	It is involved in the biological process described with tyrosyl-tRNA aminoacylation	YARS
H_vs_O	Tcon_g13100	2229.86	1.00368	0.484446	0.00532948	It is involved in the biological process described with L-phenylalanine catabolic process	PAH
H_vs_O	Tcon_g19344	2352.57	1.77622	0.857373	0.00533743	Anterior fat body protein	RGN
H_vs_O	Tcon_g22888	393.101	0.401231	0.193694	0.00534538	It is involved in the biological process described with RNA processing	MRPL44
H_vs_O	Tcon_g2680	326.588	0.612844	0.295875	0.00535333	-	-
H_vs_O	Tcon_g17458	192.185	0.489547	0.236627	0.00536133	methionyl-tRNA formyltransferase activity. It is involved in the biological process described with	MTFMT
H_vs_O	Tcon_g8247	128.173	-0.686776	0.332017	0.00536934	It is involved in the biological process described with cell adhesion	ITGA9
H_vs_O	Tcon_g445	245.343	0.559055	0.270309	0.00537734	DnaJ molecular chaperone homology domain	DNAJC15
H_vs_O	Tcon_g244	37.1377	-0.968257	0.468185	0.00538534	-	-
H_vs_O	Tcon_g7588	91.5237	0.562692	0.27211	0.00539333	alternative mRNA splicing, via spliceosome	RSRC1
H_vs_O	Tcon_g9300	3832.09	0.772819	0.373841	0.00540133	Serine-type endopeptidase inhibitor activity	EPPIN
H_vs_O	Tcon_g14663	93.565	0.412795	0.199689	0.00540933	DnaJ molecular chaperone homology domain	dnajc4
H_vs_O	Tcon_g2667	245.936	-0.323413	0.156451	0.00541731	ankyrin repeat	ANKRD12
H_vs_O	Tcon_g14325	3971.12	-0.472266	0.228496	0.00542529	Adenosylhomocysteinase activity. It is involved in the biological process described with one-carbon metabolic process	AHCY
H_vs_O	Tcon_g21913	78.3148	-0.907566	0.439587	0.00543333	It is involved in the biological process described with ribosome biogenesis	BMS1
H_vs_O	Tcon_g8077	219.274	0.421461	0.204147	0.00544136	Structural constituent of ribosome. It is involved in the biological process described with translation	MRPL17
H_vs_O	Tcon_g12242	118.455	0.550762	0.266818	0.00544939	Catalyzes the transfer of endogenously produced octanoic acid from octanoyl-acyl-carrier-protein onto the lipoyl domains of lipoate-dependent enzymes. Lipoyl-ACP can also act as a substrate although octanoyl-ACP is likely to be the physiological substrate	LIPT2
H_vs_O	Tcon_g16946	198.273	0.429996	0.208347	0.00545742	It is involved in the biological process described with regulation of TOR signaling	LAMTOR3
H_vs_O	Tcon_g6584	11.2356	-1.61539	0.782752	0.00546544	Zinc ion binding	-
H_vs_O	Tcon_g4952	54.435	0.487517	0.236322	0.00547348	It is involved in the biological process described with vesicle-mediated transport	VTI1A
H_vs_O	Tcon_g4604	9.48662	-1.08112	0.524091	0.0054815	Guanyl-nucleotide exchange factor activity. It is involved in the biological process described with regulation of small GTPase mediated signal transduction	RASGEF1C
H_vs_O	Tcon_g5419	36.9764	-0.719822	0.348948	0.00548952	GTP binding. It is involved in the biological process described with protein transport	RAB30
H_vs_O	Tcon_g19096	4.93052	-1.32058	0.640182	0.00549754	Belongs to the protein kinase superfamily. AGC Ser Thr protein kinase family. GPRK subfamily	GRK6
H_vs_O	Tcon_g22550	98.206	-0.663589	0.321725	0.00550554	Sequence-specific DNA binding transcription factor activity. It is involved in the biological process described with regulation of transcription, DNA-templated	SMAD4
H_vs_O	Tcon_g21781	10.3313	-1.5606	0.75671	0.00551355	protein serine threonine kinase activity. It is involved in the biological process described with intracellular signal transduction	PRKCD
H_vs_O	Tcon_g14024	536.673	-0.275674	0.133693	0.00552156	Component of the FACT complex, a general chromatin factor that acts to reorganize nucleosomes. The FACT complex is involved in multiple processes that require DNA as a template such as mRNA elongation, DNA replication and DNA repair. During transcription elongation the FACT complex acts as a histone chaperone that both destabilizes and restores nucleosomal structure. It facilitates the passage of…	SSRP1
H_vs_O	Tcon_g3341	87.5031	-0.481502	0.233542	0.00552956	NA	NA
H_vs_O	Tcon_g112	8011.79	0.509292	0.247113	0.00553757	Stores iron in a soluble, non-toxic, readily available form. Important for iron homeostasis. Iron is taken up in the ferrous form and deposited as ferric hydroxides after oxidation	FTHL17
H_vs_O	Tcon_g9878	42.5344	-0.694197	0.336935	0.0055456	It is involved in the biological process described with vesicle-mediated transport	STXBP5
H_vs_O	Tcon_g3131	19.7056	-1.1629	0.56451	0.00555362	c-clamp	ZNF395
H_vs_O	Tcon_g4890	56.4963	-1.01725	0.493872	0.00556164	It is involved in the biological process described with regulation of transcription, DNA-templated	-
H_vs_O	Tcon_g14428	38.7897	-0.650894	0.31602	0.00556966	NA	NA
H_vs_O	Tcon_g3062	37.4913	0.435779	0.211606	0.00557767	GINS complex protein	GINS3
H_vs_O	Tcon_g20568	1294.97	0.34397	0.167027	0.00558568	RING-like zinc finger	-
H_vs_O	Tcon_g3878	87.0601	-0.792101	0.384697	0.00559368	Dimerisation domain of Ca+-activated chloride-channel, anoctamin	ANO1
H_vs_O	Tcon_g11274	60.7993	-0.671321	0.326273	0.00560172	Metal ion binding	-
H_vs_O	Tcon_g9442	127.706	0.270121	0.131327	0.00560976	Belongs to the mitochondrial carrier (TC 2.A.29) family	SLC25A46
H_vs_O	Tcon_g18127	406.646	0.459839	0.223848	0.00561787	Prenylated Rab acceptor	RABAC1
H_vs_O	Tcon_g21338	1445.76	1.53901	0.749358	0.00562598	phosphatase activity. It is involved in the biological process described with metabolic process	-
H_vs_O	Tcon_g19695	29.9255	-0.603884	0.294063	0.00563409	MADF	-
H_vs_O	Tcon_g6028	618.624	-0.489656	0.23849	0.0056422	DNA binding. It is involved in the biological process described with regulation of transcription, DNA-templated	YBX2
H_vs_O	Tcon_g8083	79.0354	-0.34188	0.166567	0.00565031	NA	NA
H_vs_O	Tcon_g21925	12.8564	-1.0379	0.505722	0.00565843	Metal ion binding	-
H_vs_O	Tcon_g21934	239.979	0.445616	0.21716	0.00566654	flavin adenine dinucleotide binding. It is involved in the biological process described with oxidation-reduction process	-
H_vs_O	Tcon_g8007	58.1891	-0.56002	0.272955	0.00567466	Zc3h12a-like Ribonuclease NYN domain	-
H_vs_O	Tcon_g16384	154.512	-0.432022	0.210619	0.00568277	It is involved in the biological process described with double-strand break repair via homologous recombination	SMC5
H_vs_O	Tcon_g5393	77.3896	-0.337297	0.164478	0.00569089	ATP-dependent helicase activity	DHX16
H_vs_O	Tcon_g15619	31.4947	0.66633	0.324995	0.00569902	NA	NA
H_vs_O	Tcon_g5869	980.707	0.546821	0.266734	0.00570714	It is involved in the biological process described with nucleotide catabolic process	-
H_vs_O	Tcon_g14340	14.6443	0.9761	0.476268	0.00571527	-	-
H_vs_O	Tcon_g19225	137.665	0.385123	0.188001	0.00572341	Zinc ion binding. It is involved in the biological process described with	GTF2H2
H_vs_O	Tcon_g4054	12.4185	-1.10487	0.539472	0.00573156	It is involved in the biological process described with TOR signaling	RICTOR
H_vs_O	Tcon_g14359	76.8511	0.469387	0.229399	0.00573975	dystrobrevin binding protein 1	DTNBP1
H_vs_O	Tcon_g19756	3288.51	0.399996	0.195506	0.00574794	Catalytic subunit of the peripheral V1 complex of vacuolar ATPase (V-ATPase). V-ATPase is responsible for acidifying a variety of intracellular compartments in eukaryotic cells	ATP6V1G1
H_vs_O	Tcon_g14162	836.814	-0.800564	0.391568	0.00575616	Perilipin family	PLIN2
H_vs_O	Tcon_g4635	7.90343	-1.04047	0.509013	0.00576438	Chitinase activity. It is involved in the biological process described with carbohydrate metabolic process	Cht11
H_vs_O	Tcon_g1859	142.825	-0.420045	0.205529	0.00577261	It is involved in the biological process described with regulation of transcription, DNA-templated	CNOT3
H_vs_O	Tcon_g2945	509.603	-0.283949	0.138999	0.00578084	Signal-recognition-particle assembly has a crucial role in targeting secretory proteins to the rough endoplasmic reticulum membrane	SRP68
H_vs_O	Tcon_g15029	15.1354	-0.919455	0.450148	0.00578908	Zinc ion binding	PHF12
H_vs_O	Tcon_g20258	350.735	1.55101	0.759615	0.00579733	Belongs to the peptidase S1 family	-
H_vs_O	Tcon_g22881	6.03778	-1.41621	0.693653	0.00580557	-	-
H_vs_O	Tcon_g233	137.915	0.557469	0.273126	0.00581382	Ubiquitin-like domain	UBL5
H_vs_O	Tcon_g16531	199.301	-0.503755	0.246929	0.00582209	Domain of unknown function (DUF4775)	-
H_vs_O	Tcon_g18131	218.865	-0.418323	0.205168	0.00583038	It is involved in the biological process described with	PIKFYVE
H_vs_O	Tcon_g23158	58.0455	-0.620194	0.304241	0.00583867	Metal ion binding	wdn
H_vs_O	Tcon_g14206	544.3	0.51532	0.252878	0.00584697	Uroporphyrinogen decarboxylase activity. It is involved in the biological process described with porphyrin-containing compound biosynthetic process	UROD
H_vs_O	Tcon_g23980	78.5021	-0.523872	0.257366	0.00585533	It is involved in the biological process described with cell-matrix adhesion	PPFIBP2
H_vs_O	Tcon_g12263	1401.42	0.479265	0.235593	0.00586371	coenzyme binding. It is involved in the biological process described with galactose metabolic process	-
H_vs_O	Tcon_g14456	2142.41	1.76738	0.869041	0.0058721	NA	NA
H_vs_O	Tcon_g16852	829.777	1.05524	0.518928	0.00588049	Serine protease	-
H_vs_O	Tcon_g8202	31.6138	-0.626581	0.308161	0.00588887	WD domain, G-beta repeat	DTL
H_vs_O	Tcon_g1594	8.22058	-1.31388	0.646238	0.00589725	Leucine Rich repeats (2 copies)	-
H_vs_O	Tcon_g15624	20.6845	0.850131	0.418261	0.00590564	NA	NA
H_vs_O	Tcon_g4679	47.5037	-0.583315	0.287112	0.00591404	NA	NA
H_vs_O	Tcon_g20861	34.0963	-0.590509	0.29066	0.00592243	Zinc ion binding	-
H_vs_O	Tcon_g20858	56.8838	-0.42067	0.20718	0.00593085	Zinc ion binding	-
H_vs_O	Tcon_g16445	122.071	-0.266568	0.131303	0.00593926	Sphingomyelin phosphodiesterase D activity	SMPD4
H_vs_O	Tcon_g21347	188.671	0.810099	0.399279	0.0059477	Glutathione S-transferase, N-terminal domain	GDAP1
H_vs_O	Tcon_g4031	65.2743	-0.672719	0.331651	0.00595615	Phosphorylase b kinase catalyzes the phosphorylation of serine in certain substrates, including troponin I	PHKA2
H_vs_O	Tcon_g6564	44.0841	0.410033	0.202207	0.0059646	Det1 complexing ubiquitin ligase	DDA1
H_vs_O	Tcon_g7035	148.089	0.433696	0.213882	0.00597305	Methyltransferase domain	METTL2A
H_vs_O	Tcon_g5073	83360.2	1.26959	0.626131	0.00598148	Structural constituent of cuticle	-
H_vs_O	Tcon_g3990	103.634	-0.63276	0.31229	0.00598995	NLE (NUC135) domain	Nle
H_vs_O	Tcon_g19050	4.05716	1.52817	0.754215	0.00599842	NA	NA
H_vs_O	Tcon_g12040	232.68	0.42307	0.208847	0.00600688	Zinc ion binding	2024-03-05
H_vs_O	Tcon_g685	281.32	0.329475	0.162673	0.00601535	NA	NA
H_vs_O	Tcon_g14634	152.335	0.305464	0.150838	0.00602381	Protein transporter activity. It is involved in the biological process described with vesicle-mediated transport	AP3S1
H_vs_O	Tcon_g19220	120.748	-0.298244	0.147296	0.00603227	Nuclear pore complex protein	NUP88
H_vs_O	Tcon_g9555	112.198	-0.5173	0.255517	0.00604074	It is involved in the biological process described with transmembrane transport	SLC35B3
H_vs_O	Tcon_g23166	71.3909	-2.91	1.43749	0.00604919	Phosphatidylcholine 1-acylhydrolase activity. It is involved in the biological process described with lipid metabolic process	-
H_vs_O	Tcon_g6927	57.5074	0.569092	0.28114	0.00605764	NA	NA
H_vs_O	Tcon_g21731	5.40959	-1.25413	0.61967	0.0060661	NA	NA
H_vs_O	Tcon_g21027	12.2779	-1.69216	0.836309	0.00607455	Glutaminase activity. It is involved in the biological process described with glutamine metabolic process	GLS
H_vs_O	Tcon_g19850	658.031	1.11175	0.549491	0.00608301	synaptic vesicle	-
H_vs_O	Tcon_g2704	201.263	0.366237	0.181032	0.00609145	It is involved in the biological process described with vesicle-mediated transport	TSNARE1
H_vs_O	Tcon_g1321	41.9927	-1.42146	0.702725	0.0060999	Hydrolase activity, acting on ester bonds. It is involved in the biological process described with lipid metabolic process	LIPA
H_vs_O	Tcon_g11371	994.923	0.535782	0.265004	0.00610836	NADH-ubiquinone oxidoreductase MWFE subunit	-
H_vs_O	Tcon_g12407	189.227	-0.382823	0.189356	0.00611682	Protein phosphatase type 2A regulator activity. It is involved in the biological process described with signal transduction	PPP2R2A
H_vs_O	Tcon_g21649	1073.81	0.432184	0.21383	0.00612529	SH3-binding, glutamic acid-rich protein	-
H_vs_O	Tcon_g5796	8.44084	-1.67548	0.829111	0.00613375	DNA binding. It is involved in the biological process described with DNA-templated transcription, initiation	TBPL1
H_vs_O	Tcon_g22677	80.0206	-0.933884	0.462164	0.00614221	Thyroid hormone-inducible hepatic protein Spot 14	-
H_vs_O	Tcon_g19828	15.2073	-0.817915	0.404821	0.00615067	INTS6/SAGE1/DDX26B/CT45 C-terminus	INTS6
H_vs_O	Tcon_g3479	75.5824	-0.486202	0.240711	0.00615913	Domain always found upstream of DENN domain, found in a variety of signalling proteins	DENND5B
H_vs_O	Tcon_g24151	175.294	0.567408	0.280941	0.00616759	It is involved in the biological process described with oxidation-reduction process	-
H_vs_O	Tcon_g16401	1107.42	0.816889	0.404468	0.00617604	oxygen binding. It is involved in the biological process described with oxygen transport	CYGB
H_vs_O	Tcon_g20423	138.553	-0.57522	0.284847	0.00618449	SAC3/GANP family	LENG8
H_vs_O	Tcon_g3469	30.101	-0.634225	0.314089	0.00619294	It is involved in the biological process described with protein phosphorylation	PKMYT1
H_vs_O	Tcon_g12336	44.9878	-0.550633	0.272743	0.00620138	Sororin protein	-
H_vs_O	Tcon_g4545	1532.64	0.613695	0.30404	0.00620983	-	-
H_vs_O	Tcon_g22915	537.954	0.422792	0.209468	0.00621827	anchor protein 17A	AKAP17A
H_vs_O	Tcon_g11679	342.428	0.309169	0.1532	0.00622671	nucleic acid binding. It is involved in the biological process described with methylation	CMTR1
H_vs_O	Tcon_g15511	194.834	0.527332	0.261413	0.00623517	DDE superfamily endonuclease	-
H_vs_O	Tcon_g19786	55.9741	-1.40249	0.695439	0.00624363	Cystathionine beta-synthase activity. It is involved in the biological process described with cysteine biosynthetic process from serine	CBS
H_vs_O	Tcon_g12883	125.543	-0.507657	0.251758	0.00625209	Tetratricopeptide repeat protein	TTC7B
H_vs_O	Tcon_g1221	136.512	-0.657084	0.325939	0.00626055	Rho guanyl-nucleotide exchange factor activity. It is involved in the biological process described with regulation of Rho protein signal transduction	-
H_vs_O	Tcon_g10139	17.2867	-0.927938	0.460329	0.00626901	Belongs to the ubiquitin-conjugating enzyme family	UBE2O
H_vs_O	Tcon_g2323	59.4226	0.388517	0.192749	0.00627747	Chromatin associated protein KTI12	KTI12
H_vs_O	Tcon_g8189	120.743	0.477674	0.237004	0.00628592	transferase activity, transferring hexosyl groups. It is involved in the biological process described with metabolic process	UGT2A1
H_vs_O	Tcon_g9040	73.632	-0.507674	0.251933	0.00629437	NA	NA
H_vs_O	Tcon_g15102	96.3036	0.5519	0.273949	0.00630282	HAUS augmin-like complex subunit 6 N-terminus	HAUS6
H_vs_O	Tcon_g6826	100.035	0.616824	0.30618	0.00631127	Calcium ion binding	CRELD2
H_vs_O	Tcon_g16643	8.95388	-1.26731	0.629468	0.00631975	Kinase activity. It is involved in the biological process described with	DGKI
H_vs_O	Tcon_g1137	183.915	-0.360542	0.179134	0.00632823	Tetratricopeptide repeats	TTC14
H_vs_O	Tcon_g10116	758.321	1.64939	0.820493	0.00633677	intracellular cholesterol transport	-
H_vs_O	Tcon_g14303	31.0871	-0.617929	0.307439	0.00634532	Belongs to the G-protein coupled receptor Fz Smo family	SMO
H_vs_O	Tcon_g18311	17.9458	-1.18974	0.592107	0.00635387	Responsible for the deacetylation of lysine residues on the N-terminal part of the core histones (H2A, H2B, H3 and H4). Histone deacetylation gives a tag for epigenetic repression and plays an important role in transcriptional regulation, cell cycle progression and developmental events	HDAC7
H_vs_O	Tcon_g6580	4.33925	-5.41744	2.69702	0.00636243	NA	NA
H_vs_O	Tcon_g22532	49.439	-0.751728	0.374332	0.006371	protein heterodimerization activity. It is involved in the biological process described with transcription from RNA polymerase II promoter	SUPT3H
H_vs_O	Tcon_g19809	68.9126	-0.770795	0.383939	0.00637957	Wings apart-like protein regulation of heterochromatin	WAPAL
H_vs_O	Tcon_g10991	850.969	0.622367	0.310035	0.00638814	fatty-acyl-CoA binding	DBI
H_vs_O	Tcon_g3802	131.786	0.422967	0.210834	0.00639674	S-adenosyl-L-methionine-dependent protein-lysine N- methyltransferase that methylates elongation factor 1-alpha	METTL10
H_vs_O	Tcon_g11091	202.214	-0.386423	0.192646	0.00640533	It is involved in the biological process described with protein phosphorylation	SLK
H_vs_O	Tcon_g9241	339.185	-0.319192	0.159137	0.00641392	activity. It is involved in the biological process described with GMP biosynthetic process	GMPS
H_vs_O	Tcon_g8539	29.0444	-1.23567	0.616073	0.0064225	cytochrome P450	-
H_vs_O	Tcon_g8064	103.067	0.313127	0.156146	0.00643108	Double-stranded DNA binding. It is involved in the biological process described with regulation of transcription, DNA-templated	-
H_vs_O	Tcon_g11252	6.58648	-1.5487	0.772332	0.00643966	Ubiquitin-like domain	-
H_vs_O	Tcon_g11482	86.2109	0.668794	0.333625	0.00644824	STIM1 Orai1-activating region	STIM2
H_vs_O	Tcon_g12825	371.191	0.395441	0.197351	0.00645684	U3 small nucleolar ribonucleoprotein protein	IMP4
H_vs_O	Tcon_g3332	68.9011	-0.422448	0.210855	0.00646544	NA	NA
H_vs_O	Tcon_g13539	979.178	0.407881	0.203613	0.00647404	fatty-acyl-CoA binding	ACBD6
H_vs_O	Tcon_g2770	436.517	0.533422	0.266327	0.00648264	catalytic activity. It is involved in the biological process described with metabolic process	-
H_vs_O	Tcon_g4693	138.919	-0.561306	0.280471	0.00649127	NA	NA
H_vs_O	Tcon_g17401	108.854	-0.487695	0.243838	0.00649993	It is involved in the biological process described with signal transduction	-
H_vs_O	Tcon_g22301	87.8041	-0.939697	0.469839	0.00650858	Actin binding. It is involved in the biological process described with cytoskeleton organization	SVIL
H_vs_O	Tcon_g3816	2533.88	-1.18202	0.591327	0.00651726	Spectrin repeats	-
H_vs_O	Tcon_g7434	34.3544	-1.16388	0.582363	0.00652593	RNA binding	AKAP1
H_vs_O	Tcon_g12415	36.5695	-0.701139	0.350884	0.00653461	DDB1-and CUL4-substrate receptor 15, WD repeat	DCAF15
H_vs_O	Tcon_g461	247.169	0.517867	0.259401	0.00654333	serine-type endopeptidase activity. It is involved in the biological process described with proteolysis	HABP2
H_vs_O	Tcon_g6563	401.883	0.457928	0.229669	0.00655212	Glycosyltransferase like family 2	DPM1
H_vs_O	Tcon_g4695	67.0521	-0.498146	0.249868	0.0065609	NA	NA
H_vs_O	Tcon_g14941	536.946	0.399872	0.200592	0.00656967	Endoplasmic reticulum-based factor for assembly of V-ATPase	-
H_vs_O	Tcon_g11746	81.6906	-0.521628	0.261699	0.00657845	Metal ion binding	-
H_vs_O	Tcon_g7436	19696	0.461987	0.231779	0.00658721	Belongs to the eukaryotic ribosomal protein eL36 family	RPL36
H_vs_O	Tcon_g12208	238.903	0.255812	0.128423	0.00659601	WD40 repeats	DCAF10
H_vs_O	Tcon_g10473	86.6501	-0.404061	0.202852	0.00660479	NA	NA
H_vs_O	Tcon_g13073	886.644	-0.576916	0.289685	0.00661358	The glycine cleavage system catalyzes the degradation of glycine	GLDC
H_vs_O	Tcon_g1788	60.7971	-1.15885	0.581967	0.00662236	SOGA family member	SOGA3
H_vs_O	Tcon_g22221	29.8839	-0.645619	0.324243	0.00663114	protein ubiquitination	-
H_vs_O	Tcon_g14586	8.86713	-0.784644	0.394081	0.00663991	Metal ion binding	HELZ
H_vs_O	Tcon_g8852	4.95316	1.9367	0.972842	0.00664869	NA	NA
H_vs_O	Tcon_g20270	103.514	0.781514	0.392617	0.00665745	Uridine phosphorylase activity. It is involved in the biological process described with nucleotide catabolic process	UPP1
H_vs_O	Tcon_g10778	679.768	0.322547	0.162076	0.00666623	RNA binding. It is involved in the biological process described with	SMNDC1
H_vs_O	Tcon_g20388	297.96	1.68314	0.846083	0.00667501	serine-type endopeptidase activity. It is involved in the biological process described with proteolysis	-
H_vs_O	Tcon_g205	72.6535	-0.536024	0.269527	0.00668381	TATA element modulatory factor 1 TATA binding	TMF1
H_vs_O	Tcon_g13572	6.57615	-1.4684	0.738428	0.00669259	Promotes transcriptional elongation by Su(Tpl) ELL. Essential for development (By similarity)	EAF1
H_vs_O	Tcon_g14504	6394.19	0.755534	0.379977	0.00670138	C-type lectin (CTL) or carbohydrate-recognition domain (CRD)	-
H_vs_O	Tcon_g9100	19.0012	-1.11878	0.562814	0.00671017	NA	NA
H_vs_O	Tcon_g14168	279.023	0.478545	0.240845	0.00671898	transferase activity, transferring acyl groups. It is involved in the biological process described with metabolic process	DBT
H_vs_O	Tcon_g8615	430.951	-0.234429	0.117987	0.00672778	protein serine threonine kinase activity. It is involved in the biological process described with	gek
H_vs_O	Tcon_g9871	980.318	0.420353	0.211585	0.00673658	Zinc ion binding	RBX1
H_vs_O	Tcon_g11972	17.5498	-1.71238	0.862094	0.00674538	RNase H	-
H_vs_O	Tcon_g21440	59.7234	-0.945273	0.47597	0.00675418	CARMIL C-terminus	crml-1
H_vs_O	Tcon_g5537	280.623	-0.47352	0.238481	0.00676298	Serine arginine repetitive matrix protein	-
H_vs_O	Tcon_g19912	123.249	0.307882	0.155097	0.00677179	-	-
H_vs_O	Tcon_g5387	62.8701	-0.571605	0.287967	0.00678059	zinc finger	zcchc14
H_vs_O	Tcon_g6049	28.0006	0.685982	0.345589	0.00678938	coiled-coil-helix-coiled-coil-helix domain containing 7	CHCHD7
H_vs_O	Tcon_g12343	423.425	0.248129	0.12504	0.00679818	Cleavage and polyadenylation specificity factor	CPSF3
H_vs_O	Tcon_g2250	102.627	-0.668582	0.336924	0.00680697	phosphatase activity. It is involved in the biological process described with protein dephosphorylation	PPP5C
H_vs_O	Tcon_g19714	184.192	0.303182	0.152825	0.00681577	fibroblast growth factor	FIBP
H_vs_O	Tcon_g3298	69.6754	-0.332543	0.167628	0.00682456	NA	NA
H_vs_O	Tcon_g19289	49.279	-0.598095	0.301505	0.00683334	Endonuclease that specifically degrades the RNA of RNA- DNA hybrids	RNASEH1
H_vs_O	Tcon_g21801	12.9853	-1.31548	0.663334	0.00684213	RNA polymerase II transcription cofactor activity. It is involved in the biological process described with regulation of transcription from RNA polymerase II promoter	MED12
H_vs_O	Tcon_g23677	41.0531	0.51739	0.261071	0.00685095	Small subunit of serine palmitoyltransferase-like	SPTSSB
H_vs_O	Tcon_g6627	382.665	0.290597	0.146644	0.00685977	ubiquitin-protein transferase activity	NEDD4
H_vs_O	Tcon_g7160	1012.55	0.44817	0.22647	0.00686866	NADH dehydrogenase 1 beta subcomplex subunit 2	NDUFB2
H_vs_O	Tcon_g8430	267.281	-0.574603	0.290431	0.00687755	Belongs to the TRAFAC class myosin-kinesin ATPase superfamily. Myosin family	Myo15
H_vs_O	Tcon_g3389	144.651	-0.505147	0.255404	0.00688645	NA	NA
H_vs_O	Tcon_g10355	73.7679	0.677622	0.342682	0.00689535	Phosphatidylinositol N-acetylglucosaminyltransferase activity. It is involved in the biological process described with GPI anchor biosynthetic process	PIGC
H_vs_O	Tcon_g4032	40.9929	-0.72414	0.366228	0.00690425	It is involved in the biological process described with microtubule nucleation	TUBGCP3
H_vs_O	Tcon_g3863	36.0029	-0.980649	0.495995	0.00691314	DNA replication factor	CDT1
H_vs_O	Tcon_g1672	38.3643	-0.650357	0.329154	0.00692206	Zinc ion binding	RABEP1
H_vs_O	Tcon_g12563	516.433	0.64217	0.325106	0.00693099	Tubulin is the major constituent of microtubules. It binds two moles of GTP, one at an exchangeable site on the beta chain and one at a non-exchangeable site on the alpha chain	-
H_vs_O	Tcon_g19165	16.7985	-1.49633	0.757568	0.00693991	guanyl-nucleotide exchange factor activity. It is involved in the biological process described with positive regulation of neuron differentiation	ECT2
H_vs_O	Tcon_g5392	1022.86	0.4031	0.204088	0.00694883	SPFH domain / Band 7 family	PHB
H_vs_O	Tcon_g21642	482.144	-0.476459	0.241305	0.00695775	It is involved in the biological process described with ribosome biogenesis	TSR1
H_vs_O	Tcon_g19975	196.214	0.246896	0.125119	0.0069667	Belongs to the ubiquitin-conjugating enzyme family	UBE2K
H_vs_O	Tcon_g16435	32.0301	-0.919355	0.466057	0.00697566	ubiquitinyl hydrolase activity. It is involved in the biological process described with ubiquitin-dependent protein catabolic process	USP8
H_vs_O	Tcon_g19374	69.5766	-1.02606	0.520359	0.00698463	Belongs to the bZIP family	NFE2L1
H_vs_O	Tcon_g19734	33.6554	-0.78574	0.398493	0.0069936	Histone-lysine N-methyltransferase, H3 lysine-79 specific	DOT1L
H_vs_O	Tcon_g6128	436.87	0.375742	0.190565	0.00700256	Mitochondrial ribosomal protein, S34	MRPS34
H_vs_O	Tcon_g11168	2061.31	0.417717	0.212145	0.00701159	electron carrier activity	ETFB
H_vs_O	Tcon_g2700	16.2436	-0.905082	0.459747	0.00702062	NA	NA
H_vs_O	Tcon_g8345	70.8108	-0.329934	0.167658	0.00702967	Forkhead associated domain	SNIP1
H_vs_O	Tcon_g24121	112.943	0.971597	0.493777	0.00703871	Glutathione S-transferase, C-terminal domain	GSTE3
H_vs_O	Tcon_g8985	16.1049	-0.87502	0.444766	0.00704775	-	-
H_vs_O	Tcon_g12258	864.698	0.482501	0.245254	0.00705678	GTP binding. It is involved in the biological process described with	RAB8B
H_vs_O	Tcon_g16804	849.818	1.06039	0.539177	0.00706582	Glucosamine-6-phosphate deaminase activity. It is involved in the biological process described with	GNPDA1
H_vs_O	Tcon_g469	15.6254	-0.852385	0.433625	0.00707489	Sequence-specific DNA binding. It is involved in the biological process described with regulation of transcription, DNA-templated	FOXK2
H_vs_O	Tcon_g12022	389.465	0.217354	0.11058	0.00708394	Belongs to the DEAD box helicase family	EIF4A3
H_vs_O	Tcon_g20337	255.4	-0.343346	0.174694	0.007093	Fip1 motif	-
H_vs_O	Tcon_g11941	56.4805	-0.482172	0.245486	0.00710208	Pre-mRNA splicing factor	CWC25
H_vs_O	Tcon_g1456	242.868	-0.353806	0.180162	0.00711116	nucleic acid binding	RBM45
H_vs_O	Tcon_g1860	104.351	0.495496	0.252383	0.00712025	PHF5-like protein	PHF5A
H_vs_O	Tcon_g23106	68.4419	-0.832305	0.424105	0.00712935	Plays a role in vesicular protein sorting	VPS35
H_vs_O	Tcon_g1101	20.6193	-0.725589	0.369901	0.00713847	Metal ion binding	-
H_vs_O	Tcon_g23143	4224.76	0.727171	0.370783	0.0071476	Glutathione S-transferase, C-terminal domain	GstD1
H_vs_O	Tcon_g13723	561.187	-0.861427	0.439333	0.00715672	activity. It is involved in the biological process described with carbohydrate metabolic process	Amy-d
H_vs_O	Tcon_g17595	40.01	-0.854985	0.436199	0.00716586	Zinc ion binding	RSF1
H_vs_O	Tcon_g22578	388.502	0.316546	0.161525	0.007175	nucleic acid binding	NCOA5
H_vs_O	Tcon_g11484	10.8257	-1.33872	0.683176	0.00718413	-	-
H_vs_O	Tcon_g12964	19.1899	-0.898101	0.458339	0.00719326	protein transport	C16orf62
H_vs_O	Tcon_g3056	19.504	-1.09942	0.561171	0.00720239	nuclear-transcribed mRNA catabolic process, deadenylation-dependent decay	RQCD1
H_vs_O	Tcon_g12894	226.225	0.386711	0.197466	0.00721153	Ribosomal protein L36	MRPL36
H_vs_O	Tcon_g8991	239.325	-0.594167	0.303412	0.00722067	DNA-directed DNA polymerase activity. It is involved in the biological process described with transcription, DNA-templated	MYBBP1A
H_vs_O	Tcon_g5341	1581.87	2.59766	1.32651	0.00722979	Heat shock protein	CRYAB
H_vs_O	Tcon_g3446	47.1682	-0.845543	0.431923	0.00723893	serine-type endopeptidase activity. It is involved in the biological process described with proteolysis	CLIPD6
H_vs_O	Tcon_g9233	151.74	-0.730259	0.373156	0.00724808	Domain of unknown function (DUF4339)	DNAJC13
H_vs_O	Tcon_g11104	121.423	0.427057	0.218276	0.00725723	PA domain	PRADC1
H_vs_O	Tcon_g15687	1586.66	-1.35033	0.690266	0.00726638	Major royal jelly protein	Y-f
H_vs_O	Tcon_g10284	110.822	-1.05631	0.540005	0.00727552	It is involved in the biological process described with regulation of Ras GTPase activity	RASA1
H_vs_O	Tcon_g1232	6.62581	-1.89914	0.970877	0.00728466	NA	NA
H_vs_O	Tcon_g12757	35.0434	-0.969745	0.495793	0.00729379	Beta-catenin binding. It is involved in the biological process described with negative regulation of Wnt signaling pathway	APC2
H_vs_O	Tcon_g2147	160.892	-0.782095	0.399876	0.00730291	RNA cytidine acetyltransferase with specificity toward both 18S rRNA and tRNAs. Catalyzes the formation of N(4)- acetylcytidine (ac4C) in 18S rRNA. Required for early nucleolar cleavages of precursor rRNA at sites A0, A1 and A2 during 18S rRNA synthesis. Catalyzes the formation of ac4C in serine and leucine tRNAs. Requires a tRNA-binding adapter protein for full tRNA acetyltransferase activity bu…	NAT10
H_vs_O	Tcon_g12052	84.1514	0.646512	0.330682	0.00731205	NA	NA
H_vs_O	Tcon_g13415	109.6	-0.941681	0.481827	0.0073212	T-complex protein 11	TCP11
H_vs_O	Tcon_g20883	112.637	-0.410766	0.210229	0.00733035	transferase activity, transferring phosphorus-containing groups	SCYL3
H_vs_O	Tcon_g10290	1778.51	0.490774	0.251249	0.00733952	Oxidoreductase activity, acting on NAD(P)H. It is involved in the biological process described with electron transport chain	NDUFS4
H_vs_O	Tcon_g13787	99.9318	0.376361	0.192711	0.00734868	Component of the Mediator complex, a coactivator involved in the regulated transcription of nearly all RNA polymerase II-dependent genes. Mediator functions as a bridge to convey information from gene-specific regulatory proteins to the basal RNA polymerase II transcription machinery. Mediator is recruited to promoters by direct interactions with regulatory proteins and serves as a scaffold for t…	MED29
H_vs_O	Tcon_g3660	94.8872	0.623564	0.319297	0.00735784	NA	NA
H_vs_O	Tcon_g13963	106.079	0.474366	0.243138	0.00736704	Involved in the early part of the secretory pathway	TMEM167A
H_vs_O	Tcon_g16783	307.314	0.276656	0.141883	0.00737627	Cop9 signalosome complex subunit	GPS1
H_vs_O	Tcon_g3144	58.2201	-0.66275	0.340226	0.00738555	ATP binding. It is involved in the biological process described with protein phosphorylation	SCYL2
H_vs_O	Tcon_g19908	1361.48	-1.36902	0.702818	0.00739482	Eukaryotic initiation factor 4E binding. It is involved in the biological process described with negative regulation of translational initiation	EIF4EBP3
H_vs_O	Tcon_g23599	7.14578	-1.22494	0.62886	0.00740408	Centrosomal protein	CEP135
H_vs_O	Tcon_g8468	434.542	0.225287	0.115729	0.00741337	It is involved in the biological process described with proteolysis	NRD1
H_vs_O	Tcon_g6081	88.5315	-1.12587	0.578592	0.00742267	Hydrolase activity	OPLAH
H_vs_O	Tcon_g11005	52.6465	0.4311	0.221565	0.00743197	Transport and Golgi organisation 2	TANGO2
H_vs_O	Tcon_g3293	44.0132	-0.783454	0.402665	0.00744127	NA	NA
H_vs_O	Tcon_g10570	1563.75	-0.342797	0.1762	0.00745055	assists the folding of proteins upon ATP hydrolysis	CCT8
H_vs_O	Tcon_g21082	10.8744	2.14421	1.10246	0.00745985	NA	NA
H_vs_O	Tcon_g14522	11.4114	-1.21011	0.62234	0.00746915	Serine aminopeptidase, S33	-
H_vs_O	Tcon_g2329	489.097	-0.375706	0.193271	0.00747845	RNA-binding component of the eukaryotic translation initiation factor 3 (eIF-3) complex, which is involved in protein synthesis of a specialized repertoire of mRNAs and, together with other initiation factors, stimulates binding of mRNA and methionyl-tRNAi to the 40S ribosome. The eIF-3 complex specifically targets and initiates translation of a subset of mRNAs involved in cell proliferation. Thi…	EIF3G
H_vs_O	Tcon_g10865	29.2901	-0.994343	0.51167	0.00748777	Guanine nucleotide exchange factor (GEF), which can activate some, but not all, G-alpha proteins independently of G- protein coupled receptors. Acts by exchanging bound GDP for free GTP. Plays a key role in asymmetric spindle positioning, a step for asymmetric cell division that generates cell diversity during development by activating G(i) alpha protein independently of G- protein coupled recept…	RIC8B
H_vs_O	Tcon_g18901	82.7972	0.473184	0.243661	0.00749712	It is involved in the biological process described with protein import into mitochondrial matrix	TIMM21
H_vs_O	Tcon_g14818	110.17	-0.431602	0.222302	0.00750647	telomeric DNA binding. It is involved in the biological process described with	XRCC6
H_vs_O	Tcon_g1350	69.7262	0.366615	0.18898	0.00751586	Magnesium ion binding	GTPBP10
H_vs_O	Tcon_g8210	852.515	0.264969	0.136586	0.00752524	component of the eukaryotic translation initiation factor 3 (eIF-3) complex, which is involved in protein synthesis of a specialized repertoire of mRNAs and, together with other initiation factors, stimulates binding of mRNA and methionyl-tRNAi to the 40S ribosome. The eIF-3 complex specifically targets and initiates translation of a subset of mRNAs involved in cell proliferation	EIF3J
H_vs_O	Tcon_g1172	664.453	0.315026	0.162414	0.00753462	Metal ion binding	WDFY2
H_vs_O	Tcon_g3654	377.73	-1.48648	0.766465	0.007544	starch binding. It is involved in the biological process described with lipid metabolic process	GPCPD1
H_vs_O	Tcon_g9922	650.889	-0.214483	0.11061	0.00755338	GTP binding. It is involved in the biological process described with SRP-dependent cotranslational protein targeting to membrane	SRPR
H_vs_O	Tcon_g7783	21.7879	1.49791	0.772955	0.00756278	NA	NA
H_vs_O	Tcon_g13017	2092.33	0.475744	0.245557	0.00757219	This is a component of the ubiquinol-cytochrome c reductase complex (complex III or cytochrome b-c1 complex), which is part of the mitochondrial respiratory chain. This protein may mediate formation of the complex between cytochromes c and c1	UQCRH
H_vs_O	Tcon_g18000	128.848	0.832237	0.429604	0.0075816	Acyl-coenzyme A:6-aminopenicillanic acid acyl-transferase	-
H_vs_O	Tcon_g10383	97.4421	0.642285	0.331564	0.007591	DDE superfamily endonuclease	-
H_vs_O	Tcon_g2730	4.32446	-1.60497	0.828688	0.0076004	microtubule binding	TRAF3IP1
[truncated: 2,792 more rows]

## Sheet: TableS4_GOenrichment_DEgenes
GO.ID	Term	Annotated	Significant	Expected	Rank in parentchildFisher	classicFisher	parentchildFisher	cat	comp	direction
GO:0140053	mitochondrial gene expression	158	26	5.2	1	8.5e-12	1.1e-13	BP	H_vs_O	up
GO:0032543	mitochondrial translation	129	25	4.25	2	4.9e-13	7.2e-10	BP	H_vs_O	up
GO:0043603	cellular amide metabolic process	1172	64	38.58	3	2.5e-05	1.2e-07	BP	H_vs_O	up
GO:0043413	macromolecule glycosylation	153	20	5.04	4	1.3e-07	2.3e-07	BP	H_vs_O	up
GO:0006414	translational elongation	117	17	3.85	5	2.5e-07	2.4e-07	BP	H_vs_O	up
GO:0006486	protein glycosylation	153	20	5.04	6	1.3e-07	3.1e-07	BP	H_vs_O	up
GO:0018196	peptidyl-asparagine modification	22	8	0.72	7	2.7e-07	5.7e-07	BP	H_vs_O	up
GO:1901566	organonitrogen compound biosynthetic pro...	1726	93	56.82	8	3.1e-07	8.1e-07	BP	H_vs_O	up
GO:0070085	glycosylation	163	20	5.37	9	3.7e-07	1e-06	BP	H_vs_O	up
GO:0043604	amide biosynthetic process	911	52	29.99	10	5.3e-05	1.5e-06	BP	H_vs_O	up
GO:0006415	translational termination	85	16	2.8	11	1.3e-08	1.5e-06	BP	H_vs_O	up
GO:0009100	glycoprotein metabolic process	246	24	8.1	12	1.8e-06	2.1e-06	BP	H_vs_O	up
GO:0044267	cellular protein metabolic process	3095	136	101.89	13	3.2e-05	2.8e-06	BP	H_vs_O	up
GO:0009101	glycoprotein biosynthetic process	195	21	6.42	14	1.7e-06	2.9e-06	BP	H_vs_O	up
GO:1902019	regulation of cilium-dependent cell moti...	19	5	0.63	15	0.0003	9e-06	BP	H_vs_O	up
GO:0045428	regulation of nitric oxide biosynthetic ...	35	7	1.15	16	0.00012	1.4e-05	BP	H_vs_O	up
GO:1901564	organonitrogen compound metabolic proces...	4466	183	147.03	17	3e-05	1.9e-05	BP	H_vs_O	up
GO:0080164	regulation of nitric oxide metabolic pro...	36	7	1.19	18	0.00014	2.1e-05	BP	H_vs_O	up
GO:1901336	lactone biosynthetic process	16	5	0.53	19	0.00012	2.1e-05	BP	H_vs_O	up
GO:0019538	protein metabolic process	3464	151	114.04	20	1.1e-05	2.6e-05	BP	H_vs_O	up
GO:0006487	protein N-linked glycosylation	56	16	1.84	21	1.7e-11	2.9e-05	BP	H_vs_O	up
GO:1990748	cellular detoxification	73	11	2.4	22	2.4e-05	3.1e-05	BP	H_vs_O	up
GO:0003354	negative regulation of cilium movement	10	4	0.33	23	0.00021	4.9e-05	BP	H_vs_O	up
GO:0000305	response to oxygen radical	38	7	1.25	24	0.00021	6.4e-05	BP	H_vs_O	up
GO:1903426	regulation of reactive oxygen species bi...	55	8	1.81	25	0.0004	6.6e-05	BP	H_vs_O	up
GO:0006888	endoplasmic reticulum to Golgi vesicle-m...	136	15	4.48	26	3.9e-05	7.4e-05	BP	H_vs_O	up
GO:0098754	detoxification	97	12	3.19	27	7.6e-05	7.6e-05	BP	H_vs_O	up
GO:0003352	regulation of cilium movement	27	5	0.89	28	0.00167	8.4e-05	BP	H_vs_O	up
GO:1904406	negative regulation of nitric oxide meta...	12	4	0.4	29	0.00046	8.6e-05	BP	H_vs_O	up
GO:0045019	negative regulation of nitric oxide bios...	12	4	0.4	30	0.00046	8.9e-05	BP	H_vs_O	up
GO:0006457	protein folding	210	19	6.91	31	6.2e-05	9.1e-05	BP	H_vs_O	up
GO:1902020	negative regulation of cilium-dependent ...	10	4	0.33	32	0.00021	0.00012	BP	H_vs_O	up
GO:0019853	L-ascorbic acid biosynthetic process	16	5	0.53	33	0.00012	0.00012	BP	H_vs_O	up
GO:1901317	regulation of flagellated sperm motility	16	5	0.53	34	0.00012	0.00013	BP	H_vs_O	up
GO:2000377	regulation of reactive oxygen species me...	111	11	3.65	35	0.00104	0.00018	BP	H_vs_O	up
GO:1901334	lactone metabolic process	22	5	0.72	36	0.00062	0.00018	BP	H_vs_O	up
GO:0060295	regulation of cilium movement involved i...	19	5	0.63	37	0.0003	0.00019	BP	H_vs_O	up
GO:1903627	regulation of dUTP diphosphatase activit...	10	4	0.33	38	0.00021	0.0002	BP	H_vs_O	up
GO:0046889	positive regulation of lipid biosyntheti...	71	9	2.34	39	0.0005	0.00021	BP	H_vs_O	up
GO:1903011	negative regulation of bone development	13	4	0.43	40	0.00065	0.00022	BP	H_vs_O	up
GO:0090208	positive regulation of triglyceride meta...	37	6	1.22	41	0.00119	0.00022	BP	H_vs_O	up
GO:1903427	negative regulation of reactive oxygen s...	26	5	0.86	42	0.00139	0.00023	BP	H_vs_O	up
GO:1903625	negative regulation of DNA catabolic pro...	10	4	0.33	43	0.00021	0.00025	BP	H_vs_O	up
GO:1903629	positive regulation of dUTP diphosphatas...	10	4	0.33	44	0.00021	0.00026	BP	H_vs_O	up
GO:0006809	nitric oxide biosynthetic process	43	7	1.42	45	0.00046	0.00026	BP	H_vs_O	up
GO:2000379	positive regulation of reactive oxygen s...	52	7	1.71	46	0.00147	0.00028	BP	H_vs_O	up
GO:0046890	regulation of lipid biosynthetic process	184	14	6.06	47	0.00302	0.00034	BP	H_vs_O	up
GO:0006412	translation	731	43	24.07	48	0.00013	0.00037	BP	H_vs_O	up
GO:1901318	negative regulation of flagellated sperm...	10	4	0.33	49	0.00021	0.00039	BP	H_vs_O	up
GO:1903624	regulation of DNA catabolic process	15	4	0.49	50	0.00118	0.00045	BP	H_vs_O	up
GO:0019882	antigen processing and presentation	86	9	2.83	51	0.00201	0.00046	BP	H_vs_O	up
GO:0010867	positive regulation of triglyceride bios...	27	5	0.89	52	0.00167	0.00049	BP	H_vs_O	up
GO:0031163	metallo-sulfur cluster assembly	23	5	0.76	53	0.00077	0.00049	BP	H_vs_O	up
GO:0006518	peptide metabolic process	930	57	30.62	54	2.5e-06	0.00053	BP	H_vs_O	up
GO:0050680	negative regulation of epithelial cell p...	83	8	2.73	55	0.00585	0.00056	BP	H_vs_O	up
GO:0034976	response to endoplasmic reticulum stress	263	21	8.66	56	0.00016	0.00058	BP	H_vs_O	up
GO:0006360	transcription by RNA polymerase I	62	6	2.04	57	0.0159	0.00065	BP	H_vs_O	up
GO:0034260	negative regulation of GTPase activity	42	6	1.38	58	0.00234	0.00067	BP	H_vs_O	up
GO:0006490	oligosaccharide-lipid intermediate biosy...	18	5	0.59	59	0.00023	0.00077	BP	H_vs_O	up
GO:0032781	positive regulation of ATP-dependent act...	51	7	1.68	60	0.00131	0.00077	BP	H_vs_O	up
GO:0018208	peptidyl-proline modification	30	6	0.99	61	0.00037	0.00077	BP	H_vs_O	up
GO:0051342	regulation of cyclic-nucleotide phosphod...	14	4	0.46	62	0.00089	0.00088	BP	H_vs_O	up
GO:0051344	negative regulation of cyclic-nucleotide...	12	4	0.4	63	0.00046	0.00091	BP	H_vs_O	up
GO:0000302	response to reactive oxygen species	175	12	5.76	64	0.01288	0.00094	BP	H_vs_O	up
GO:0016255	attachment of GPI anchor to protein	6	3	0.2	65	0.00066	0.00096	BP	H_vs_O	up
GO:2001057	reactive nitrogen species metabolic proc...	46	7	1.51	66	0.0007	0.00097	BP	H_vs_O	up
GO:0061355	Wnt protein secretion	19	4	0.63	67	0.00302	0.00107	BP	H_vs_O	up
GO:0032984	protein-containing complex disassembly	271	21	8.92	68	0.00024	0.00109	BP	H_vs_O	up
GO:0045834	positive regulation of lipid metabolic p...	108	10	3.56	69	0.0029	0.00131	BP	H_vs_O	up
GO:0051352	negative regulation of ligase activity	17	4	0.56	70	0.00195	0.00137	BP	H_vs_O	up
GO:0045723	positive regulation of fatty acid biosyn...	19	4	0.63	71	0.00302	0.00141	BP	H_vs_O	up
GO:0072593	reactive oxygen species metabolic proces...	153	14	5.04	72	0.00051	0.00141	BP	H_vs_O	up
GO:0019852	L-ascorbic acid metabolic process	22	5	0.72	73	0.00062	0.00144	BP	H_vs_O	up
GO:2000378	negative regulation of reactive oxygen s...	50	6	1.65	74	0.0057	0.00167	BP	H_vs_O	up
GO:1903409	reactive oxygen species biosynthetic pro...	65	8	2.14	75	0.00125	0.00177	BP	H_vs_O	up
GO:0019216	regulation of lipid metabolic process	372	20	12.25	76	0.02127	0.00193	BP	H_vs_O	up
GO:1901031	regulation of response to reactive oxyge...	36	7	1.19	77	0.00014	0.00198	BP	H_vs_O	up
GO:0060632	regulation of microtubule-based movement	44	5	1.45	78	0.01422	0.00199	BP	H_vs_O	up
GO:0009110	vitamin biosynthetic process	53	7	1.74	79	0.00165	0.00211	BP	H_vs_O	up
GO:0032780	negative regulation of ATP-dependent act...	22	4	0.72	80	0.00527	0.00221	BP	H_vs_O	up
GO:0015693	magnesium ion transport	8	3	0.26	81	0.00175	0.00233	BP	H_vs_O	up
GO:1900409	positive regulation of cellular response...	22	4	0.72	82	0.00527	0.00239	BP	H_vs_O	up
GO:0042304	regulation of fatty acid biosynthetic pr...	38	5	1.25	83	0.00771	0.00243	BP	H_vs_O	up
GO:0034614	cellular response to reactive oxygen spe...	117	10	3.85	84	0.00515	0.00251	BP	H_vs_O	up
GO:0022411	cellular component disassembly	414	24	13.63	85	0.00505	0.00277	BP	H_vs_O	up
GO:0032411	positive regulation of transporter activ...	56	6	1.84	86	0.00989	0.00277	BP	H_vs_O	up
GO:0009247	glycolipid biosynthetic process	42	7	1.38	87	0.00039	0.00293	BP	H_vs_O	up
GO:2000279	negative regulation of DNA biosynthetic ...	32	4	1.05	88	0.02005	0.00306	BP	H_vs_O	up
GO:1903010	regulation of bone development	26	4	0.86	89	0.00972	0.00308	BP	H_vs_O	up
GO:0006144	purine nucleobase metabolic process	26	4	0.86	90	0.00972	0.00319	BP	H_vs_O	up
GO:0006505	GPI anchor metabolic process	29	6	0.95	91	0.0003	0.00322	BP	H_vs_O	up
GO:0097237	cellular response to toxic substance	194	14	6.39	92	0.00485	0.00354	BP	H_vs_O	up
GO:0070816	phosphorylation of RNA polymerase II C-t...	14	3	0.46	93	0.00982	0.00363	BP	H_vs_O	up
GO:0051353	positive regulation of oxidoreductase ac...	33	5	1.09	94	0.00417	0.0038	BP	H_vs_O	up
GO:0060810	intracellular mRNA localization involved...	71	6	2.34	95	0.02904	0.00386	BP	H_vs_O	up
GO:0016226	iron-sulfur cluster assembly	23	5	0.76	96	0.00077	0.00431	BP	H_vs_O	up
GO:0090207	regulation of triglyceride metabolic pro...	117	9	3.85	97	0.01496	0.00438	BP	H_vs_O	up
GO:0043462	regulation of ATP-dependent activity	69	7	2.27	98	0.00737	0.00478	BP	H_vs_O	up
GO:0006367	transcription initiation from RNA polyme...	137	8	4.51	99	0.08254	0.00527	BP	H_vs_O	up
GO:0002576	platelet degranulation	56	7	1.84	100	0.00228	0.00535	BP	H_vs_O	up
GO:0045454	cell redox homeostasis	25	4	0.82	101	0.00844	0.00537	BP	H_vs_O	up
GO:0034975	protein folding in endoplasmic reticulum	15	5	0.49	102	8.6e-05	0.00595	BP	H_vs_O	up
GO:0050820	positive regulation of coagulation	5	2	0.16	103	0.01012	0.00621	BP	H_vs_O	up
GO:0010866	regulation of triglyceride biosynthetic ...	67	6	2.21	104	0.02254	0.0063	BP	H_vs_O	up
GO:0045923	positive regulation of fatty acid metabo...	29	4	0.95	105	0.0143	0.00631	BP	H_vs_O	up
GO:0010676	positive regulation of cellular carbohyd...	48	5	1.58	106	0.02017	0.00632	BP	H_vs_O	up
GO:0048599	oocyte development	251	12	8.26	107	0.12539	0.00637	BP	H_vs_O	up
GO:0035308	negative regulation of protein dephospho...	39	4	1.28	108	0.03838	0.00646	BP	H_vs_O	up
GO:0006694	steroid biosynthetic process	158	10	5.2	109	0.03583	0.00659	BP	H_vs_O	up
GO:1904427	positive regulation of calcium ion trans...	42	5	1.38	110	0.01175	0.00659	BP	H_vs_O	up
GO:0034599	cellular response to oxidative stress	205	13	6.75	111	0.01796	0.00673	BP	H_vs_O	up
GO:1903610	regulation of calcium-dependent ATPase a...	10	4	0.33	112	0.00021	0.00674	BP	H_vs_O	up
GO:0044237	cellular metabolic process	6504	239	214.12	113	0.00158	0.00674	BP	H_vs_O	up
GO:0006289	nucleotide-excision repair	90	6	2.96	114	0.07595	0.00716	BP	H_vs_O	up
GO:1902882	regulation of response to oxidative stre...	87	8	2.86	115	0.00774	0.00778	BP	H_vs_O	up
GO:0051340	regulation of ligase activity	25	4	0.82	116	0.00844	0.00787	BP	H_vs_O	up
GO:0030968	endoplasmic reticulum unfolded protein r...	101	8	3.33	117	0.01807	0.00795	BP	H_vs_O	up
GO:1902884	positive regulation of response to oxida...	29	4	0.95	118	0.0143	0.00875	BP	H_vs_O	up
GO:0006370	7-methylguanosine mRNA capping	33	4	1.09	119	0.02224	0.00878	BP	H_vs_O	up
GO:0009636	response to toxic substance	545	27	17.94	120	0.02184	0.00882	BP	H_vs_O	up
GO:0032414	positive regulation of ion transmembrane...	50	6	1.65	121	0.0057	0.00887	BP	H_vs_O	up
GO:0010922	positive regulation of phosphatase activ...	25	4	0.82	122	0.00844	0.00896	BP	H_vs_O	up
GO:2000242	negative regulation of reproductive proc...	68	6	2.24	123	0.02406	0.00916	BP	H_vs_O	up
GO:0045752	positive regulation of Toll signaling pa...	18	3	0.59	124	0.01999	0.00923	BP	H_vs_O	up
GO:0008202	steroid metabolic process	254	14	8.36	125	0.04121	0.00925	BP	H_vs_O	up
GO:0006506	GPI anchor biosynthetic process	27	5	0.89	126	0.00167	0.00985	BP	H_vs_O	up
GO:1901894	regulation of ATPase-coupled calcium tra...	14	4	0.46	127	0.00089	0.01015	BP	H_vs_O	up
GO:0032876	negative regulation of DNA endoreduplica...	10	2	0.33	128	0.04083	0.0105	BP	H_vs_O	up
GO:0051341	regulation of oxidoreductase activity	59	6	1.94	129	0.01264	0.01095	BP	H_vs_O	up
GO:0040015	negative regulation of multicellular org...	16	3	0.53	130	0.0144	0.01101	BP	H_vs_O	up
GO:1903509	liposaccharide metabolic process	89	9	2.93	131	0.00255	0.01144	BP	H_vs_O	up
GO:0006766	vitamin metabolic process	98	9	3.23	132	0.00489	0.01176	BP	H_vs_O	up
GO:0007029	endoplasmic reticulum organization	94	7	3.09	133	0.0351	0.01178	BP	H_vs_O	up
GO:0006465	signal peptide processing	11	3	0.36	134	0.00479	0.01183	BP	H_vs_O	up
GO:1901033	positive regulation of response to react...	16	4	0.53	135	0.00153	0.01206	BP	H_vs_O	up
GO:0033554	cellular response to stress	1378	55	45.37	136	0.07117	0.01206	BP	H_vs_O	up
GO:0051053	negative regulation of DNA metabolic pro...	115	7	3.79	137	0.08493	0.01207	BP	H_vs_O	up
GO:1901021	positive regulation of calcium ion trans...	28	5	0.92	138	0.00197	0.01223	BP	H_vs_O	up
GO:0010523	negative regulation of calcium ion trans...	7	2	0.23	139	0.02034	0.01244	BP	H_vs_O	up
GO:0051234	establishment of localization	3212	119	105.74	140	0.06329	0.01255	BP	H_vs_O	up
GO:0048193	Golgi vesicle transport	275	20	9.05	141	0.00075	0.01276	BP	H_vs_O	up
GO:0043933	protein-containing complex organization	1647	66	54.22	142	0.04653	0.01324	BP	H_vs_O	up
GO:0050678	regulation of epithelial cell proliferat...	169	10	5.56	143	0.0525	0.01327	BP	H_vs_O	up
GO:0043328	protein transport to vacuole involved in...	5	2	0.16	144	0.01012	0.01341	BP	H_vs_O	up
GO:0071450	cellular response to oxygen radical	30	6	0.99	145	0.00037	0.01349	BP	H_vs_O	up
GO:2000181	negative regulation of blood vessel morp...	46	4	1.51	146	0.06384	0.01364	BP	H_vs_O	up
GO:0070861	regulation of protein exit from endoplas...	12	3	0.4	147	0.00623	0.0143	BP	H_vs_O	up
GO:0035459	vesicle cargo loading	14	3	0.46	148	0.00982	0.01431	BP	H_vs_O	up
GO:0008154	actin polymerization or depolymerization	131	6	4.31	149	0.26269	0.01474	BP	H_vs_O	up
GO:0006352	DNA-templated transcription, initiation	170	8	5.6	150	0.19799	0.01481	BP	H_vs_O	up
GO:0060348	bone development	118	8	3.88	151	0.04076	0.01527	BP	H_vs_O	up
GO:0008610	lipid biosynthetic process	548	28	18.04	152	0.0136	0.01556	BP	H_vs_O	up
GO:1904407	positive regulation of nitric oxide meta...	23	3	0.76	153	0.03846	0.01584	BP	H_vs_O	up
GO:1901407	regulation of phosphorylation of RNA pol...	9	2	0.3	154	0.03338	0.01654	BP	H_vs_O	up
GO:0035304	regulation of protein dephosphorylation	89	6	2.93	155	0.07279	0.01661	BP	H_vs_O	up
GO:0042440	pigment metabolic process	211	14	6.95	156	0.00994	0.01732	BP	H_vs_O	up
GO:0008152	metabolic process	6977	247	229.69	157	0.01733	0.01733	BP	H_vs_O	up
GO:0090254	cell elongation involved in imaginal dis...	11	2	0.36	158	0.04884	0.0174	BP	H_vs_O	up
GO:0002922	positive regulation of humoral immune re...	61	4	2.01	159	0.14073	0.01745	BP	H_vs_O	up
GO:0045429	positive regulation of nitric oxide bios...	23	3	0.76	160	0.03846	0.01775	BP	H_vs_O	up
GO:1901668	regulation of superoxide dismutase activ...	13	4	0.43	161	0.00065	0.01778	BP	H_vs_O	up
GO:0006664	glycolipid metabolic process	82	9	2.7	162	0.00144	0.01805	BP	H_vs_O	up
GO:0000028	ribosomal small subunit assembly	38	4	1.25	163	0.03533	0.01823	BP	H_vs_O	up
GO:1901137	carbohydrate derivative biosynthetic pro...	585	30	19.26	164	0.01031	0.01832	BP	H_vs_O	up
GO:0003381	epithelial cell morphogenesis involved i...	13	2	0.43	165	0.06635	0.01843	BP	H_vs_O	up
GO:0033014	tetrapyrrole biosynthetic process	29	4	0.95	166	0.0143	0.01849	BP	H_vs_O	up
GO:1901409	positive regulation of phosphorylation o...	8	2	0.26	167	0.02653	0.0187	BP	H_vs_O	up
GO:0036260	RNA capping	34	4	1.12	168	0.02457	0.01888	BP	H_vs_O	up
GO:1901135	carbohydrate derivative metabolic proces...	992	46	32.66	169	0.01032	0.02054	BP	H_vs_O	up
GO:0006363	termination of RNA polymerase I transcri...	23	4	0.76	170	0.00622	0.02077	BP	H_vs_O	up
GO:1903036	positive regulation of response to wound...	55	5	1.81	171	0.03408	0.02097	BP	H_vs_O	up
GO:0006308	DNA catabolic process	42	4	1.38	172	0.04842	0.02104	BP	H_vs_O	up
GO:0002474	antigen processing and presentation of p...	17	5	0.56	173	0.00017	0.02107	BP	H_vs_O	up
GO:0070863	positive regulation of protein exit from...	6	2	0.2	174	0.01485	0.02109	BP	H_vs_O	up
GO:0007377	germ-band extension	10	2	0.33	175	0.04083	0.02147	BP	H_vs_O	up
GO:0002700	regulation of production of molecular me...	105	6	3.46	176	0.13225	0.02155	BP	H_vs_O	up
GO:0006901	vesicle coating	46	5	1.51	177	0.01703	0.02195	BP	H_vs_O	up
GO:0097421	liver regeneration	44	5	1.45	178	0.01422	0.02207	BP	H_vs_O	up
GO:2000121	regulation of removal of superoxide radi...	20	5	0.66	179	0.00039	0.0223	BP	H_vs_O	up
GO:0002807	positive regulation of antimicrobial pep...	45	4	1.48	180	0.05976	0.02236	BP	H_vs_O	up
GO:1903830	magnesium ion transmembrane transport	7	2	0.23	181	0.02034	0.02258	BP	H_vs_O	up
GO:0034660	ncRNA metabolic process	566	20	18.63	182	0.40434	0.02313	BP	H_vs_O	up
GO:0009620	response to fungus	127	8	4.18	183	0.05825	0.02324	BP	H_vs_O	up
GO:0051495	positive regulation of cytoskeleton orga...	130	6	4.28	184	0.25711	0.02366	BP	H_vs_O	up
GO:0009994	oocyte differentiation	275	13	9.05	185	0.12137	0.02445	BP	H_vs_O	up
GO:0062125	regulation of mitochondrial gene express...	23	3	0.76	186	0.03846	0.02467	BP	H_vs_O	up
GO:0045913	positive regulation of carbohydrate meta...	59	5	1.94	187	0.04417	0.02502	BP	H_vs_O	up
GO:0006026	aminoglycan catabolic process	58	5	1.91	188	0.0415	0.0252	BP	H_vs_O	up
GO:1902531	regulation of intracellular signal trans...	977	32	32.16	189	0.54064	0.02576	BP	H_vs_O	up
GO:1903630	regulation of aminoacyl-tRNA ligase acti...	11	4	0.36	190	0.00032	0.02609	BP	H_vs_O	up
GO:0010675	regulation of cellular carbohydrate meta...	132	8	4.35	191	0.06974	0.0262	BP	H_vs_O	up
GO:0050848	regulation of calcium-mediated signaling	56	5	1.84	192	0.03645	0.02643	BP	H_vs_O	up
GO:0046467	membrane lipid biosynthetic process	143	10	4.71	193	0.01961	0.02662	BP	H_vs_O	up
GO:0036503	ERAD pathway	106	8	3.49	194	0.02345	0.02688	BP	H_vs_O	up
GO:0035967	cellular response to topologically incor...	171	11	5.63	195	0.02573	0.027	BP	H_vs_O	up
GO:1902905	positive regulation of supramolecular fi...	116	6	3.82	196	0.18319	0.02868	BP	H_vs_O	up
GO:1903611	negative regulation of calcium-dependent...	10	4	0.33	197	0.00021	0.02871	BP	H_vs_O	up
GO:0002920	regulation of humoral immune response	86	4	2.83	198	0.31416	0.02875	BP	H_vs_O	up
GO:0032469	endoplasmic reticulum calcium ion homeos...	15	3	0.49	199	0.01198	0.02906	BP	H_vs_O	up
GO:0033574	response to testosterone	62	4	2.04	200	0.1468	0.02907	BP	H_vs_O	up
GO:0040002	collagen and cuticulin-based cuticle dev...	13	2	0.43	201	0.06635	0.02907	BP	H_vs_O	up
GO:0006368	transcription elongation from RNA polyme...	85	5	2.8	202	0.14806	0.02938	BP	H_vs_O	up
GO:0020027	hemoglobin metabolic process	8	2	0.26	203	0.02653	0.02968	BP	H_vs_O	up
GO:0000715	nucleotide-excision repair, DNA damage r...	21	2	0.69	204	0.15083	0.02972	BP	H_vs_O	up
GO:0030193	regulation of blood coagulation	25	3	0.82	205	0.04761	0.02989	BP	H_vs_O	up
GO:0032409	regulation of transporter activity	120	8	3.95	206	0.0443	0.03023	BP	H_vs_O	up
GO:0043537	negative regulation of blood vessel endo...	13	2	0.43	207	0.06635	0.03052	BP	H_vs_O	up
GO:1990830	cellular response to leukemia inhibitory...	63	5	2.07	208	0.05586	0.03065	BP	H_vs_O	up
GO:0051604	protein maturation	207	13	6.81	209	0.01931	0.03066	BP	H_vs_O	up
GO:0042435	indole-containing compound biosynthetic ...	8	2	0.26	210	0.02653	0.03078	BP	H_vs_O	up
GO:1902652	secondary alcohol metabolic process	114	7	3.75	211	0.08194	0.03142	BP	H_vs_O	up
GO:0032875	regulation of DNA endoreduplication	15	2	0.49	212	0.08559	0.03175	BP	H_vs_O	up
GO:0006629	lipid metabolic process	968	44	31.87	213	0.01666	0.03181	BP	H_vs_O	up
GO:0033688	regulation of osteoblast proliferation	10	2	0.33	214	0.04083	0.03186	BP	H_vs_O	up
GO:0042744	hydrogen peroxide catabolic process	9	2	0.3	215	0.03338	0.03196	BP	H_vs_O	up
GO:0043069	negative regulation of programmed cell d...	563	23	18.53	216	0.16646	0.03203	BP	H_vs_O	up
GO:0045450	bicoid mRNA localization	13	2	0.43	217	0.06635	0.0328	BP	H_vs_O	up
GO:1901224	positive regulation of NIK/NF-kappaB sig...	23	3	0.76	218	0.03846	0.03288	BP	H_vs_O	up
GO:0040039	inductive cell migration	12	2	0.4	219	0.05736	0.03336	BP	H_vs_O	up
GO:0035437	maintenance of protein localization in e...	5	2	0.16	220	0.01012	0.03349	BP	H_vs_O	up
GO:0080135	regulation of cellular response to stres...	457	21	15.05	221	0.07646	0.03375	BP	H_vs_O	up
GO:0009987	cellular process	9048	307	297.87	222	0.0339	0.0339	BP	H_vs_O	up
GO:0010907	positive regulation of glucose metabolic...	44	5	1.45	223	0.01422	0.03434	BP	H_vs_O	up
GO:0050832	defense response to fungus	86	6	2.83	224	0.06378	0.03506	BP	H_vs_O	up
GO:0035966	response to topologically incorrect prot...	191	11	6.29	225	0.05088	0.03529	BP	H_vs_O	up
GO:1900046	regulation of hemostasis	25	3	0.82	226	0.04761	0.03537	BP	H_vs_O	up
GO:0032507	maintenance of protein location in cell	70	6	2.3	227	0.02731	0.03588	BP	H_vs_O	up
GO:0036296	response to increased oxygen levels	36	3	1.19	228	0.114	0.03607	BP	H_vs_O	up
GO:0006353	DNA-templated transcription, termination	65	4	2.14	229	0.16558	0.03617	BP	H_vs_O	up
GO:0042760	very long-chain fatty acid catabolic pro...	9	2	0.3	230	0.03338	0.03626	BP	H_vs_O	up
GO:0035306	positive regulation of dephosphorylation	44	4	1.45	231	0.05584	0.03642	BP	H_vs_O	up
GO:0006361	transcription initiation from RNA polyme...	28	4	0.92	232	0.01265	0.03645	BP	H_vs_O	up
GO:1903034	regulation of response to wounding	115	8	3.79	233	0.03581	0.03651	BP	H_vs_O	up
GO:0070572	positive regulation of neuron projection...	28	3	0.92	234	0.06315	0.03659	BP	H_vs_O	up
GO:0060548	negative regulation of cell death	652	24	21.46	235	0.31341	0.03663	BP	H_vs_O	up
GO:0090201	negative regulation of release of cytoch...	11	2	0.36	236	0.04884	0.03675	BP	H_vs_O	up
GO:0006354	DNA-templated transcription, elongation	96	5	3.16	237	0.2091	0.03685	BP	H_vs_O	up
GO:0140354	lipid import into cell	11	2	0.36	238	0.04884	0.03763	BP	H_vs_O	up
GO:0022898	regulation of transmembrane transporter ...	114	7	3.75	239	0.08194	0.03769	BP	H_vs_O	up
GO:0003014	renal system process	66	4	2.17	240	0.17202	0.03841	BP	H_vs_O	up
GO:0003310	pancreatic A cell differentiation	11	2	0.36	241	0.04884	0.03843	BP	H_vs_O	up
GO:0062012	regulation of small molecule metabolic p...	291	14	9.58	242	0.09999	0.03877	BP	H_vs_O	up
GO:0001703	gastrulation with mouth forming first	45	3	1.48	243	0.18398	0.03898	BP	H_vs_O	up
GO:0001655	urogenital system development	284	13	9.35	244	0.14433	0.03938	BP	H_vs_O	up
GO:0032511	late endosome to vacuole transport via m...	7	2	0.23	245	0.02034	0.03977	BP	H_vs_O	up
GO:0008104	protein localization	1727	63	56.86	246	0.19971	0.04048	BP	H_vs_O	up
GO:0016525	negative regulation of angiogenesis	44	4	1.45	247	0.05584	0.04179	BP	H_vs_O	up
GO:0045168	cell-cell signaling involved in cell fat...	39	3	1.28	248	0.13608	0.04185	BP	H_vs_O	up
GO:2000241	regulation of reproductive process	298	14	9.81	249	0.11506	0.04198	BP	H_vs_O	up
GO:0001525	angiogenesis	234	8	7.7	250	0.50784	0.04211	BP	H_vs_O	up
GO:1901896	positive regulation of ATPase-coupled ca...	13	4	0.43	251	0.00065	0.04213	BP	H_vs_O	up
GO:0050818	regulation of coagulation	27	3	0.89	252	0.05774	0.04219	BP	H_vs_O	up
GO:0050772	positive regulation of axonogenesis	96	5	3.16	253	0.2091	0.04251	BP	H_vs_O	up
GO:1901343	negative regulation of vasculature devel...	52	4	1.71	254	0.09117	0.04258	BP	H_vs_O	up
GO:0018126	protein hydroxylation	9	2	0.3	255	0.03338	0.04265	BP	H_vs_O	up
GO:0001893	maternal placenta development	12	2	0.4	256	0.05736	0.04326	BP	H_vs_O	up
GO:0006915	apoptotic process	1102	37	36.28	257	0.4756	0.04328	BP	H_vs_O	up
GO:0032223	negative regulation of synaptic transmis...	17	2	0.56	258	0.10625	0.04356	BP	H_vs_O	up
GO:0051928	positive regulation of calcium ion trans...	60	5	1.98	259	0.04694	0.0436	BP	H_vs_O	up
GO:0007599	hemostasis	137	6	4.51	260	0.29675	0.04383	BP	H_vs_O	up
GO:0008592	regulation of Toll signaling pathway	28	3	0.92	261	0.06315	0.04429	BP	H_vs_O	up
GO:0006903	vesicle targeting	76	6	2.5	262	0.03875	0.04462	BP	H_vs_O	up
GO:0043666	regulation of phosphoprotein phosphatase...	73	6	2.4	263	0.03271	0.04501	BP	H_vs_O	up
GO:0007308	oocyte construction	148	8	4.87	264	0.11523	0.04533	BP	H_vs_O	up
GO:0001505	regulation of neurotransmitter levels	356	18	11.72	265	0.04671	0.04555	BP	H_vs_O	up
GO:0031112	positive regulation of microtubule polym...	31	3	1.02	266	0.08071	0.04577	BP	H_vs_O	up
GO:0045580	regulation of T cell differentiation	57	3	1.88	267	0.28923	0.04625	BP	H_vs_O	up
GO:0062197	cellular response to chemical stress	227	13	7.47	268	0.03718	0.0467	BP	H_vs_O	up
GO:1904833	positive regulation of removal of supero...	13	4	0.43	269	0.00065	0.04694	BP	H_vs_O	up
GO:1990823	response to leukemia inhibitory factor	63	5	2.07	270	0.05586	0.04695	BP	H_vs_O	up
GO:0072001	renal system development	262	12	8.63	271	0.15582	0.04697	BP	H_vs_O	up
GO:1903911	positive regulation of receptor clusteri...	5	1	0.16	272	0.15415	0.04717	BP	H_vs_O	up
GO:0062013	positive regulation of small molecule me...	107	7	3.52	273	0.06275	0.04718	BP	H_vs_O	up
GO:0032527	protein exit from endoplasmic reticulum	36	4	1.19	274	0.02966	0.04724	BP	H_vs_O	up
GO:0006109	regulation of carbohydrate metabolic pro...	157	8	5.17	275	0.14646	0.04733	BP	H_vs_O	up
GO:0046823	negative regulation of nucleocytoplasmic...	33	3	1.09	276	0.09346	0.04785	BP	H_vs_O	up
GO:1900407	regulation of cellular response to oxida...	77	7	2.53	277	0.01317	0.04816	BP	H_vs_O	up
GO:0034764	positive regulation of transmembrane tra...	114	7	3.75	278	0.08194	0.04826	BP	H_vs_O	up
GO:0045185	maintenance of protein location	95	7	3.13	279	0.03687	0.04873	BP	H_vs_O	up
GO:1904064	positive regulation of cation transmembr...	76	6	2.5	280	0.03875	0.04983	BP	H_vs_O	up
GO:0002805	regulation of antimicrobial peptide bios...	57	4	1.88	281	0.11754	0.04985	BP	H_vs_O	up
GO:0002702	positive regulation of production of mol...	81	5	2.67	282	0.12804	0.05017	BP	H_vs_O	up
GO:0003735	structural constituent of ribosome	244	23	7.74	1	2.7e-06	6.9e-05	MF	H_vs_O	up
GO:0048027	mRNA 5'-UTR binding	30	5	0.95	2	0.00231	0.00018	MF	H_vs_O	up
GO:0015450	protein-transporting ATPase activity	16	4	0.51	3	0.00134	0.00109	MF	H_vs_O	up
GO:0140318	protein transporter activity	16	4	0.51	4	0.00134	0.00159	MF	H_vs_O	up
GO:0004341	gluconolactonase activity	10	4	0.32	5	0.00018	0.00211	MF	H_vs_O	up
GO:0140098	catalytic activity, acting on RNA	333	16	10.57	6	0.06438	0.00249	MF	H_vs_O	up
GO:0022884	macromolecule transmembrane transporter ...	24	4	0.76	7	0.00639	0.00452	MF	H_vs_O	up
GO:0005525	GTP binding	114	8	3.62	8	0.02833	0.00491	MF	H_vs_O	up
GO:0070181	small ribosomal subunit rRNA binding	15	4	0.48	9	0.00103	0.00519	MF	H_vs_O	up
GO:0016209	antioxidant activity	51	6	1.62	10	0.00526	0.00526	MF	H_vs_O	up
GO:0005484	SNAP receptor activity	28	3	0.89	11	0.05778	0.00528	MF	H_vs_O	up
GO:0005080	protein kinase C binding	74	4	2.35	12	0.20783	0.00597	MF	H_vs_O	up
GO:0003755	peptidyl-prolyl cis-trans isomerase acti...	26	4	0.83	13	0.00856	0.00605	MF	H_vs_O	up
GO:0001882	nucleoside binding	131	8	4.16	14	0.05664	0.00614	MF	H_vs_O	up
GO:0005198	structural molecule activity	615	31	19.52	15	0.00675	0.00675	MF	H_vs_O	up
GO:0015095	magnesium ion transmembrane transporter ...	7	2	0.22	16	0.01897	0.00908	MF	H_vs_O	up
GO:0005509	calcium ion binding	163	11	5.17	17	0.01459	0.0113	MF	H_vs_O	up
GO:0016491	oxidoreductase activity	573	31	18.19	18	0.00237	0.01139	MF	H_vs_O	up
GO:0019001	guanyl nucleotide binding	132	8	4.19	19	0.05872	0.0121	MF	H_vs_O	up
GO:0003723	RNA binding	852	22	27.04	20	0.87503	0.01239	MF	H_vs_O	up
GO:0032561	guanyl ribonucleotide binding	130	8	4.13	21	0.05461	0.01261	MF	H_vs_O	up
GO:0042287	MHC protein binding	7	2	0.22	22	0.01897	0.01278	MF	H_vs_O	up
GO:0005527	macrolide binding	9	2	0.29	23	0.03119	0.01357	MF	H_vs_O	up
GO:0005158	insulin receptor binding	24	3	0.76	24	0.03913	0.01434	MF	H_vs_O	up
GO:0003924	GTPase activity	132	7	4.19	25	0.12641	0.01494	MF	H_vs_O	up
GO:0005159	insulin-like growth factor receptor bind...	8	2	0.25	26	0.02477	0.01677	MF	H_vs_O	up
GO:0003824	catalytic activity	3962	143	125.76	27	0.01987	0.01987	MF	H_vs_O	up
GO:0042887	amide transmembrane transporter activity	38	4	1.21	28	0.03144	0.02357	MF	H_vs_O	up
GO:0017081	chloride channel regulator activity	10	2	0.32	29	0.03818	0.0238	MF	H_vs_O	up
GO:0016757	glycosyltransferase activity	179	10	5.68	30	0.05868	0.02515	MF	H_vs_O	up
GO:0016667	oxidoreductase activity, acting on a sul...	45	6	1.43	31	0.00278	0.02739	MF	H_vs_O	up
GO:0016538	cyclin-dependent protein serine/threonin...	20	2	0.63	32	0.13129	0.02752	MF	H_vs_O	up
GO:0004129	cytochrome-c oxidase activity	17	2	0.54	33	0.09988	0.02808	MF	H_vs_O	up
GO:0015035	protein-disulfide reductase activity	23	3	0.73	34	0.03504	0.02972	MF	H_vs_O	up
GO:0052689	carboxylic ester hydrolase activity	110	8	3.49	35	0.02347	0.03049	MF	H_vs_O	up
GO:0016853	isomerase activity	122	9	3.87	36	0.0154	0.03086	MF	H_vs_O	up
GO:0019239	deaminase activity	21	3	0.67	37	0.02756	0.03112	MF	H_vs_O	up
GO:0043177	organic acid binding	146	8	4.63	38	0.09287	0.03216	MF	H_vs_O	up
GO:0031406	carboxylic acid binding	143	8	4.54	39	0.08476	0.03232	MF	H_vs_O	up
GO:0019843	rRNA binding	74	5	2.35	40	0.08545	0.03517	MF	H_vs_O	up
GO:0005528	FK506 binding	9	2	0.29	41	0.03119	0.03582	MF	H_vs_O	up
GO:0043167	ion binding	1486	49	47.17	42	0.40803	0.03614	MF	H_vs_O	up
GO:0003785	actin monomer binding	10	2	0.32	43	0.03818	0.03815	MF	H_vs_O	up
GO:0008379	thioredoxin peroxidase activity	7	2	0.22	44	0.01897	0.04234	MF	H_vs_O	up
GO:0008200	ion channel inhibitor activity	16	2	0.51	45	0.08995	0.04324	MF	H_vs_O	up
GO:0090079	translation regulator activity, nucleic ...	113	5	3.59	46	0.28914	0.04578	MF	H_vs_O	up
GO:0044183	protein folding chaperone	26	3	0.83	47	0.04801	0.04801	MF	H_vs_O	up
GO:0008028	monocarboxylic acid transmembrane transp...	25	2	0.79	48	0.18751	0.05004	MF	H_vs_O	up
GO:0140053	mitochondrial gene expression	158	16	1.49	1	1.1e-12	1.9e-14	BP	HO_vs_OH	up
GO:0006414	translational elongation	117	12	1.1	2	8.1e-10	1.9e-09	BP	HO_vs_OH	up
GO:0043603	cellular amide metabolic process	1172	31	11.04	3	4e-08	6e-09	BP	HO_vs_OH	up
GO:0043604	amide biosynthetic process	911	26	8.58	4	1.6e-07	7.9e-08	BP	HO_vs_OH	up
GO:0032543	mitochondrial translation	129	15	1.22	5	8e-13	2.2e-07	BP	HO_vs_OH	up
GO:0006415	translational termination	85	11	0.8	6	3.4e-10	8.9e-07	BP	HO_vs_OH	up
GO:0006412	translation	731	22	6.89	7	7.7e-07	1.2e-06	BP	HO_vs_OH	up
GO:0010565	regulation of cellular ketone metabolic ...	130	7	1.22	8	0.00022	6.4e-06	BP	HO_vs_OH	up
GO:0032984	protein-containing complex disassembly	271	12	2.55	9	8.3e-06	1.2e-05	BP	HO_vs_OH	up
GO:0008152	metabolic process	6977	83	65.73	10	1.5e-05	1.5e-05	BP	HO_vs_OH	up
GO:0006518	peptide metabolic process	930	28	8.76	11	1.5e-08	1.8e-05	BP	HO_vs_OH	up
GO:0022411	cellular component disassembly	414	12	3.9	12	0.00048	2.3e-05	BP	HO_vs_OH	up
GO:1901566	organonitrogen compound biosynthetic pro...	1726	35	16.26	13	2.8e-06	0.00017	BP	HO_vs_OH	up
GO:0007005	mitochondrion organization	396	9	3.73	14	0.01208	0.00018	BP	HO_vs_OH	up
GO:0045723	positive regulation of fatty acid biosyn...	19	3	0.18	15	0.0007	0.00019	BP	HO_vs_OH	up
GO:0000305	response to oxygen radical	38	4	0.36	16	0.00043	0.00031	BP	HO_vs_OH	up
GO:1901334	lactone metabolic process	22	3	0.21	17	0.00109	0.00032	BP	HO_vs_OH	up
GO:0034660	ncRNA metabolic process	566	9	5.33	18	0.08477	0.0004	BP	HO_vs_OH	up
GO:0018208	peptidyl-proline modification	30	4	0.28	19	0.00017	0.00044	BP	HO_vs_OH	up
GO:0062012	regulation of small molecule metabolic p...	291	8	2.74	20	0.00604	0.00061	BP	HO_vs_OH	up
GO:1903627	regulation of dUTP diphosphatase activit...	10	2	0.09	21	0.00376	0.00061	BP	HO_vs_OH	up
GO:0044237	cellular metabolic process	6504	78	61.27	22	8.2e-05	0.00067	BP	HO_vs_OH	up
GO:0051353	positive regulation of oxidoreductase ac...	33	3	0.31	23	0.0036	0.0007	BP	HO_vs_OH	up
GO:0045923	positive regulation of fatty acid metabo...	29	3	0.27	24	0.00248	0.00072	BP	HO_vs_OH	up
GO:0046889	positive regulation of lipid biosyntheti...	71	4	0.67	25	0.00443	0.00076	BP	HO_vs_OH	up
GO:1904406	negative regulation of nitric oxide meta...	12	2	0.11	26	0.00545	0.00082	BP	HO_vs_OH	up
GO:0062197	cellular response to chemical stress	227	7	2.14	27	0.0055	0.00082	BP	HO_vs_OH	up
GO:0045019	negative regulation of nitric oxide bios...	12	2	0.11	28	0.00545	0.00098	BP	HO_vs_OH	up
GO:0044267	cellular protein metabolic process	3095	44	29.16	29	0.00088	0.00119	BP	HO_vs_OH	up
GO:0051342	regulation of cyclic-nucleotide phosphod...	14	2	0.13	30	0.00742	0.00123	BP	HO_vs_OH	up
GO:1903629	positive regulation of dUTP diphosphatas...	10	2	0.09	31	0.00376	0.0015	BP	HO_vs_OH	up
GO:0034614	cellular response to reactive oxygen spe...	117	5	1.1	32	0.00487	0.00182	BP	HO_vs_OH	up
GO:0043933	protein-containing complex organization	1647	21	15.52	33	0.08541	0.00198	BP	HO_vs_OH	up
GO:0042304	regulation of fatty acid biosynthetic pr...	38	3	0.36	34	0.00538	0.00214	BP	HO_vs_OH	up
GO:1901564	organonitrogen compound metabolic proces...	4466	63	42.07	35	9.1e-06	0.00216	BP	HO_vs_OH	up
GO:0051344	negative regulation of cyclic-nucleotide...	12	2	0.11	36	0.00545	0.00219	BP	HO_vs_OH	up
GO:0009083	branched-chain amino acid catabolic proc...	15	3	0.14	37	0.00034	0.00223	BP	HO_vs_OH	up
GO:1901336	lactone biosynthetic process	16	2	0.15	38	0.00967	0.00248	BP	HO_vs_OH	up
GO:1902882	regulation of response to oxidative stre...	87	4	0.82	39	0.00906	0.00253	BP	HO_vs_OH	up
GO:0032781	positive regulation of ATP-dependent act...	51	3	0.48	40	0.01216	0.00279	BP	HO_vs_OH	up
GO:2000242	negative regulation of reproductive proc...	68	3	0.64	41	0.02612	0.00305	BP	HO_vs_OH	up
GO:0003354	negative regulation of cilium movement	10	2	0.09	42	0.00376	0.00321	BP	HO_vs_OH	up
GO:0010566	regulation of ketone biosynthetic proces...	13	2	0.12	43	0.0064	0.00324	BP	HO_vs_OH	up
GO:0051352	negative regulation of ligase activity	17	2	0.16	44	0.01089	0.0033	BP	HO_vs_OH	up
GO:0051341	regulation of oxidoreductase activity	59	3	0.56	45	0.01799	0.00336	BP	HO_vs_OH	up
GO:1903624	regulation of DNA catabolic process	15	2	0.14	46	0.00851	0.00379	BP	HO_vs_OH	up
GO:1902019	regulation of cilium-dependent cell moti...	19	2	0.18	47	0.01353	0.00382	BP	HO_vs_OH	up
GO:0019852	L-ascorbic acid metabolic process	22	3	0.21	48	0.00109	0.00385	BP	HO_vs_OH	up
GO:1903011	negative regulation of bone development	13	2	0.12	49	0.0064	0.00406	BP	HO_vs_OH	up
GO:1903010	regulation of bone development	26	2	0.24	50	0.02464	0.00408	BP	HO_vs_OH	up
GO:1900409	positive regulation of cellular response...	22	2	0.21	51	0.01794	0.00413	BP	HO_vs_OH	up
GO:1903427	negative regulation of reactive oxygen s...	26	2	0.24	52	0.02464	0.00437	BP	HO_vs_OH	up
GO:1902020	negative regulation of cilium-dependent ...	10	2	0.09	53	0.00376	0.00496	BP	HO_vs_OH	up
GO:0071806	protein transmembrane transport	57	3	0.54	54	0.01641	0.00497	BP	HO_vs_OH	up
GO:0043462	regulation of ATP-dependent activity	69	3	0.65	55	0.02712	0.00513	BP	HO_vs_OH	up
GO:1901317	regulation of flagellated sperm motility	16	2	0.15	56	0.00967	0.0052	BP	HO_vs_OH	up
GO:0033365	protein localization to organelle	738	9	6.95	57	0.25858	0.00537	BP	HO_vs_OH	up
GO:0043043	peptide biosynthetic process	809	25	7.62	58	6.6e-08	0.00548	BP	HO_vs_OH	up
GO:0032780	negative regulation of ATP-dependent act...	22	2	0.21	59	0.01794	0.00562	BP	HO_vs_OH	up
GO:0097237	cellular response to toxic substance	194	5	1.83	60	0.03608	0.00607	BP	HO_vs_OH	up
GO:0045834	positive regulation of lipid metabolic p...	108	4	1.02	61	0.0188	0.00626	BP	HO_vs_OH	up
GO:0031163	metallo-sulfur cluster assembly	23	2	0.22	62	0.01953	0.00675	BP	HO_vs_OH	up
GO:0010922	positive regulation of phosphatase activ...	25	2	0.24	63	0.02288	0.00686	BP	HO_vs_OH	up
GO:0009081	branched-chain amino acid metabolic proc...	26	3	0.24	64	0.0018	0.00708	BP	HO_vs_OH	up
GO:1903625	negative regulation of DNA catabolic pro...	10	2	0.09	65	0.00376	0.00757	BP	HO_vs_OH	up
GO:1900407	regulation of cellular response to oxida...	77	4	0.73	66	0.00591	0.00786	BP	HO_vs_OH	up
GO:0051340	regulation of ligase activity	25	2	0.24	67	0.02288	0.00809	BP	HO_vs_OH	up
GO:2000146	negative regulation of cell motility	137	3	1.29	68	0.1388	0.00845	BP	HO_vs_OH	up
GO:2000279	negative regulation of DNA biosynthetic ...	32	2	0.3	69	0.03626	0.00892	BP	HO_vs_OH	up
GO:0062013	positive regulation of small molecule me...	107	4	1.01	70	0.01824	0.00924	BP	HO_vs_OH	up
GO:0006551	leucine metabolic process	10	2	0.09	71	0.00376	0.00938	BP	HO_vs_OH	up
GO:0001822	kidney development	188	4	1.77	72	0.1013	0.01048	BP	HO_vs_OH	up
GO:0019217	regulation of fatty acid metabolic proce...	97	5	0.91	73	0.00217	0.01122	BP	HO_vs_OH	up
GO:0000302	response to reactive oxygen species	175	5	1.65	74	0.02458	0.01154	BP	HO_vs_OH	up
GO:0080164	regulation of nitric oxide metabolic pro...	36	2	0.34	75	0.04497	0.01217	BP	HO_vs_OH	up
GO:0016540	protein autoprocessing	11	2	0.1	76	0.00457	0.01233	BP	HO_vs_OH	up
GO:1901318	negative regulation of flagellated sperm...	10	2	0.09	77	0.00376	0.01262	BP	HO_vs_OH	up
GO:0009636	response to toxic substance	545	8	5.13	78	0.14086	0.0129	BP	HO_vs_OH	up
GO:1902884	positive regulation of response to oxida...	29	2	0.27	79	0.03023	0.01292	BP	HO_vs_OH	up
GO:0031100	animal organ regeneration	106	3	1	80	0.07817	0.01298	BP	HO_vs_OH	up
GO:0010867	positive regulation of triglyceride bios...	27	2	0.25	81	0.02645	0.01372	BP	HO_vs_OH	up
GO:0001731	formation of translation preinitiation c...	13	2	0.12	82	0.0064	0.01416	BP	HO_vs_OH	up
GO:0060632	regulation of microtubule-based movement	44	2	0.41	83	0.06436	0.01468	BP	HO_vs_OH	up
GO:0034260	negative regulation of GTPase activity	42	2	0.4	84	0.05928	0.0151	BP	HO_vs_OH	up
GO:0042180	cellular ketone metabolic process	217	7	2.04	85	0.00431	0.01535	BP	HO_vs_OH	up
GO:0019538	protein metabolic process	3464	50	32.63	86	0.00016	0.01573	BP	HO_vs_OH	up
GO:0090208	positive regulation of triglyceride meta...	37	2	0.35	87	0.04725	0.01622	BP	HO_vs_OH	up
GO:1903050	regulation of proteolysis involved in ce...	194	4	1.83	88	0.11034	0.01674	BP	HO_vs_OH	up
GO:0048582	positive regulation of post-embryonic de...	56	2	0.53	89	0.09754	0.01816	BP	HO_vs_OH	up
GO:0007593	chitin-based cuticle sclerotization	77	2	0.73	90	0.16382	0.01843	BP	HO_vs_OH	up
GO:0045428	regulation of nitric oxide biosynthetic ...	35	2	0.33	91	0.04272	0.01896	BP	HO_vs_OH	up
GO:0000959	mitochondrial RNA metabolic process	44	2	0.41	92	0.06436	0.01946	BP	HO_vs_OH	up
GO:0006790	sulfur compound metabolic process	340	9	3.2	93	0.00463	0.01979	BP	HO_vs_OH	up
GO:0019853	L-ascorbic acid biosynthetic process	16	2	0.15	94	0.00967	0.02023	BP	HO_vs_OH	up
GO:0033554	cellular response to stress	1378	14	12.98	95	0.42447	0.02025	BP	HO_vs_OH	up
GO:0061450	trophoblast cell migration	5	1	0.05	96	0.04623	0.02094	BP	HO_vs_OH	up
GO:0032042	mitochondrial DNA metabolic process	20	2	0.19	97	0.01494	0.02124	BP	HO_vs_OH	up
GO:0051053	negative regulation of DNA metabolic pro...	115	3	1.08	98	0.09431	0.02147	BP	HO_vs_OH	up
GO:0035308	negative regulation of protein dephospho...	39	2	0.37	99	0.05194	0.02156	BP	HO_vs_OH	up
GO:0051604	protein maturation	207	6	1.95	100	0.01331	0.02186	BP	HO_vs_OH	up
GO:1901163	regulation of trophoblast cell migration	5	1	0.05	101	0.04623	0.02283	BP	HO_vs_OH	up
GO:1903364	positive regulation of cellular protein ...	136	3	1.28	102	0.13664	0.02334	BP	HO_vs_OH	up
GO:0072001	renal system development	262	4	2.47	103	0.23353	0.02365	BP	HO_vs_OH	up
GO:0019230	proprioception	5	1	0.05	104	0.04623	0.02392	BP	HO_vs_OH	up
GO:0048387	negative regulation of retinoic acid rec...	5	1	0.05	105	0.04623	0.02415	BP	HO_vs_OH	up
GO:0006631	fatty acid metabolic process	311	7	2.93	106	0.02717	0.02432	BP	HO_vs_OH	up
GO:2000378	negative regulation of reactive oxygen s...	50	2	0.47	107	0.0804	0.02483	BP	HO_vs_OH	up
GO:0019216	regulation of lipid metabolic process	372	6	3.5	108	0.13817	0.02483	BP	HO_vs_OH	up
GO:0051271	negative regulation of cellular componen...	150	3	1.41	109	0.16787	0.02517	BP	HO_vs_OH	up
GO:0045966	positive regulation of ecdysteroid metab...	5	1	0.05	110	0.04623	0.02525	BP	HO_vs_OH	up
GO:0033143	regulation of intracellular steroid horm...	58	2	0.55	111	0.10347	0.02592	BP	HO_vs_OH	up
GO:0003352	regulation of cilium movement	27	2	0.25	112	0.02645	0.02594	BP	HO_vs_OH	up
GO:0050848	regulation of calcium-mediated signaling	56	2	0.53	113	0.09754	0.02641	BP	HO_vs_OH	up
GO:0031330	negative regulation of cellular cataboli...	210	4	1.98	114	0.13613	0.02657	BP	HO_vs_OH	up
GO:0090305	nucleic acid phosphodiester bond hydroly...	216	4	2.03	115	0.14638	0.02663	BP	HO_vs_OH	up
GO:0006505	GPI anchor metabolic process	29	2	0.27	116	0.03023	0.02667	BP	HO_vs_OH	up
GO:0050680	negative regulation of epithelial cell p...	83	2	0.78	117	0.184	0.02761	BP	HO_vs_OH	up
GO:0033108	mitochondrial respiratory chain complex ...	75	3	0.71	118	0.03358	0.02802	BP	HO_vs_OH	up
GO:0002183	cytoplasmic translational initiation	26	2	0.24	119	0.02464	0.02886	BP	HO_vs_OH	up
GO:0010608	post-transcriptional regulation of gene ...	529	5	4.98	120	0.56218	0.02908	BP	HO_vs_OH	up
GO:0006308	DNA catabolic process	42	2	0.4	121	0.05928	0.02955	BP	HO_vs_OH	up
GO:0046890	regulation of lipid biosynthetic process	184	4	1.73	122	0.09548	0.03008	BP	HO_vs_OH	up
GO:0042592	homeostatic process	1148	11	10.81	123	0.5244	0.0301	BP	HO_vs_OH	up
GO:1904016	response to Thyroglobulin triiodothyroni...	5	1	0.05	124	0.04623	0.03039	BP	HO_vs_OH	up
GO:0002807	positive regulation of antimicrobial pep...	45	2	0.42	125	0.06695	0.03069	BP	HO_vs_OH	up
GO:0006950	response to stress	2434	21	22.93	126	0.7169	0.0307	BP	HO_vs_OH	up
GO:0001655	urogenital system development	284	4	2.68	127	0.27906	0.03084	BP	HO_vs_OH	up
GO:1900182	positive regulation of protein localizat...	68	2	0.64	128	0.13443	0.03116	BP	HO_vs_OH	up
GO:0007568	aging	500	6	4.71	129	0.33169	0.03134	BP	HO_vs_OH	up
GO:1903362	regulation of cellular protein catabolic...	214	4	2.02	130	0.14293	0.0314	BP	HO_vs_OH	up
GO:2000379	positive regulation of reactive oxygen s...	52	2	0.49	131	0.086	0.03243	BP	HO_vs_OH	up
GO:0006766	vitamin metabolic process	98	4	0.92	132	0.0136	0.03263	BP	HO_vs_OH	up
GO:1990748	cellular detoxification	73	3	0.69	133	0.03135	0.03297	BP	HO_vs_OH	up
GO:1904427	positive regulation of calcium ion trans...	42	2	0.4	134	0.05928	0.03417	BP	HO_vs_OH	up
GO:0043502	regulation of muscle adaptation	62	2	0.58	135	0.1156	0.03451	BP	HO_vs_OH	up
GO:0022613	ribonucleoprotein complex biogenesis	452	6	4.26	136	0.25283	0.0346	BP	HO_vs_OH	up
GO:0018196	peptidyl-asparagine modification	22	2	0.21	137	0.01794	0.03486	BP	HO_vs_OH	up
GO:0006446	regulation of translational initiation	77	3	0.73	138	0.0359	0.03507	BP	HO_vs_OH	up
GO:0051881	regulation of mitochondrial membrane pot...	50	2	0.47	139	0.0804	0.03529	BP	HO_vs_OH	up
GO:0048385	regulation of retinoic acid receptor sig...	8	1	0.08	140	0.07295	0.03608	BP	HO_vs_OH	up
GO:0033145	positive regulation of intracellular ste...	18	1	0.17	141	0.15678	0.03713	BP	HO_vs_OH	up
GO:0008631	intrinsic apoptotic signaling pathway in...	43	2	0.41	142	0.0618	0.03748	BP	HO_vs_OH	up
GO:0060295	regulation of cilium movement involved i...	19	2	0.18	143	0.01353	0.0375	BP	HO_vs_OH	up
GO:2000434	regulation of protein neddylation	7	1	0.07	144	0.06413	0.03763	BP	HO_vs_OH	up
GO:0035306	positive regulation of dephosphorylation	44	2	0.41	145	0.06436	0.03773	BP	HO_vs_OH	up
GO:0051928	positive regulation of calcium ion trans...	60	2	0.57	146	0.10949	0.03793	BP	HO_vs_OH	up
GO:0040013	negative regulation of locomotion	167	3	1.57	147	0.20826	0.03819	BP	HO_vs_OH	up
GO:0006575	cellular modified amino acid metabolic p...	155	5	1.46	148	0.01538	0.03849	BP	HO_vs_OH	up
GO:1904833	positive regulation of removal of supero...	13	2	0.12	149	0.0064	0.03869	BP	HO_vs_OH	up
GO:0051096	positive regulation of helicase activity	6	1	0.06	150	0.05522	0.03968	BP	HO_vs_OH	up
GO:0097722	sperm motility	88	2	0.83	151	0.20108	0.03977	BP	HO_vs_OH	up
GO:0007183	SMAD protein complex assembly	6	1	0.06	152	0.05522	0.04145	BP	HO_vs_OH	up
GO:1903426	regulation of reactive oxygen species bi...	55	2	0.52	153	0.09462	0.04222	BP	HO_vs_OH	up
GO:0090322	regulation of superoxide metabolic proce...	26	2	0.24	154	0.02464	0.04262	BP	HO_vs_OH	up
GO:0071391	cellular response to estrogen stimulus	5	1	0.05	155	0.04623	0.0431	BP	HO_vs_OH	up
GO:0106001	intestinal hexose absorption	5	1	0.05	156	0.04623	0.0431	BP	HO_vs_OH	up
GO:0002702	positive regulation of production of mol...	81	2	0.76	157	0.17723	0.04393	BP	HO_vs_OH	up
GO:0023019	signal transduction involved in regulati...	11	1	0.1	158	0.09893	0.0443	BP	HO_vs_OH	up
GO:0010676	positive regulation of cellular carbohyd...	48	2	0.45	159	0.07493	0.04434	BP	HO_vs_OH	up
GO:0001836	release of cytochrome c from mitochondri...	32	2	0.3	160	0.03626	0.04473	BP	HO_vs_OH	up
GO:1901894	regulation of ATPase-coupled calcium tra...	14	2	0.13	161	0.00742	0.04528	BP	HO_vs_OH	up
GO:0044262	cellular carbohydrate metabolic process	275	7	2.59	162	0.01491	0.04542	BP	HO_vs_OH	up
GO:0051095	regulation of helicase activity	8	1	0.08	163	0.07295	0.04552	BP	HO_vs_OH	up
GO:0009895	negative regulation of catabolic process	227	4	2.14	164	0.16593	0.04562	BP	HO_vs_OH	up
GO:0045732	positive regulation of protein catabolic...	183	3	1.72	165	0.24804	0.04623	BP	HO_vs_OH	up
GO:0097010	eukaryotic translation initiation factor...	6	1	0.06	166	0.05522	0.04624	BP	HO_vs_OH	up
GO:1904293	negative regulation of ERAD pathway	7	1	0.07	167	0.06413	0.04636	BP	HO_vs_OH	up
GO:1901224	positive regulation of NIK/NF-kappaB sig...	23	1	0.22	168	0.19583	0.04637	BP	HO_vs_OH	up
GO:0002805	regulation of antimicrobial peptide bios...	57	2	0.54	169	0.10049	0.04651	BP	HO_vs_OH	up
GO:0001555	oocyte growth	10	1	0.09	170	0.09035	0.04654	BP	HO_vs_OH	up
GO:0032870	cellular response to hormone stimulus	540	5	5.09	171	0.58081	0.0466	BP	HO_vs_OH	up
GO:0048545	response to steroid hormone	312	5	2.94	172	0.17093	0.04694	BP	HO_vs_OH	up
GO:0061008	hepaticobiliary system development	192	3	1.81	173	0.27094	0.04847	BP	HO_vs_OH	up
GO:0030809	negative regulation of nucleotide biosyn...	10	1	0.09	174	0.09035	0.04853	BP	HO_vs_OH	up
GO:0048067	cuticle pigmentation	94	2	0.89	175	0.22181	0.04921	BP	HO_vs_OH	up
GO:0044743	protein transmembrane import into intrac...	34	2	0.32	176	0.04053	0.04921	BP	HO_vs_OH	up
GO:0097190	apoptotic signaling pathway	336	4	3.17	177	0.39051	0.04944	BP	HO_vs_OH	up
GO:0001818	negative regulation of cytokine producti...	89	2	0.84	178	0.20452	0.04973	BP	HO_vs_OH	up
GO:0035304	regulation of protein dephosphorylation	89	2	0.84	179	0.20452	0.0503	BP	HO_vs_OH	up
GO:0003735	structural constituent of ribosome	244	13	2.25	1	3e-07	4.5e-05	MF	HO_vs_OH	up
GO:0005198	structural molecule activity	615	14	5.68	2	0.00135	0.0013	MF	HO_vs_OH	up
GO:0005527	macrolide binding	9	2	0.08	3	0.00291	0.0017	MF	HO_vs_OH	up
GO:0003824	catalytic activity	3962	50	36.58	4	0.0018	0.0018	MF	HO_vs_OH	up
GO:0003755	peptidyl-prolyl cis-trans isomerase acti...	26	3	0.24	5	0.00169	0.0018	MF	HO_vs_OH	up
GO:0003723	RNA binding	852	12	7.87	6	0.09042	0.0026	MF	HO_vs_OH	up
GO:0140318	protein transporter activity	16	2	0.15	7	0.00929	0.0027	MF	HO_vs_OH	up
GO:0016788	hydrolase activity, acting on ester bond...	547	14	5.05	8	0.00042	0.005	MF	HO_vs_OH	up
GO:0022884	macromolecule transmembrane transporter ...	24	2	0.22	9	0.02038	0.005	MF	HO_vs_OH	up
GO:0016859	cis-trans isomerase activity	29	3	0.27	10	0.00233	0.0124	MF	HO_vs_OH	up
GO:0042887	amide transmembrane transporter activity	38	2	0.35	11	0.04778	0.0125	MF	HO_vs_OH	up
GO:0005528	FK506 binding	9	2	0.08	12	0.00291	0.0136	MF	HO_vs_OH	up
GO:0015450	protein-transporting ATPase activity	16	2	0.15	13	0.00929	0.0174	MF	HO_vs_OH	up
GO:0003725	double-stranded RNA binding	42	3	0.39	14	0.00672	0.018	MF	HO_vs_OH	up
GO:0140104	molecular carrier activity	25	2	0.23	15	0.02202	0.022	MF	HO_vs_OH	up
GO:0004370	glycerol kinase activity	5	1	0.05	16	0.04533	0.0226	MF	HO_vs_OH	up
GO:0016627	oxidoreductase activity, acting on the C...	48	3	0.44	17	0.00973	0.0229	MF	HO_vs_OH	up
GO:0033218	amide binding	223	5	2.06	18	0.05487	0.0296	MF	HO_vs_OH	up
GO:0042910	xenobiotic transmembrane transporter act...	6	1	0.06	19	0.05415	0.0299	MF	HO_vs_OH	up
GO:0016936	galactoside binding	5	1	0.05	20	0.04533	0.0314	MF	HO_vs_OH	up
GO:0043024	ribosomal small subunit binding	17	2	0.16	21	0.01047	0.0455	MF	HO_vs_OH	up
GO:0005509	calcium ion binding	163	4	1.51	22	0.06361	0.047	MF	HO_vs_OH	up
GO:0090079	translation regulator activity, nucleic ...	113	3	1.04	23	0.08638	0.0486	MF	HO_vs_OH	up
GO:0034235	GPI anchor binding	7	1	0.06	24	0.06289	0.0515	MF	HO_vs_OH	up
GO:0010817	regulation of hormone levels	420	3	1.79	1	0.2644	0.0037	BP	HH_vs_OO	up
GO:0043603	cellular amide metabolic process	1172	10	4.99	2	0.0225	0.0047	BP	HH_vs_OO	up
GO:0021979	hypothalamus cell differentiation	5	1	0.02	3	0.0211	0.0118	BP	HH_vs_OO	up
GO:0032496	response to lipopolysaccharide	147	2	0.63	4	0.1291	0.0129	BP	HH_vs_OO	up
GO:0150118	negative regulation of cell-substrate ju...	8	1	0.03	5	0.0335	0.013	BP	HH_vs_OO	up
GO:0006749	glutathione metabolic process	67	3	0.29	6	0.0028	0.0132	BP	HH_vs_OO	up
GO:1903392	negative regulation of adherens junction...	9	1	0.04	7	0.0377	0.0141	BP	HH_vs_OO	up
GO:0042182	ketone catabolic process	6	1	0.03	8	0.0253	0.0149	BP	HH_vs_OO	up
GO:0097094	craniofacial suture morphogenesis	9	1	0.04	9	0.0377	0.0184	BP	HH_vs_OO	up
GO:1903608	protein localization to cytoplasmic stre...	7	1	0.03	10	0.0294	0.0189	BP	HH_vs_OO	up
GO:0021767	mammillary body development	6	1	0.03	11	0.0253	0.0194	BP	HH_vs_OO	up
GO:0150116	regulation of cell-substrate junction or...	36	1	0.15	12	0.1425	0.0195	BP	HH_vs_OO	up
GO:0003014	renal system process	66	2	0.28	13	0.0319	0.0197	BP	HH_vs_OO	up
GO:0007563	regulation of eclosion	10	1	0.04	14	0.0418	0.0201	BP	HH_vs_OO	up
GO:0022613	ribonucleoprotein complex biogenesis	452	4	1.92	15	0.1244	0.0212	BP	HH_vs_OO	up
GO:0097010	eukaryotic translation initiation factor...	6	1	0.03	16	0.0253	0.0212	BP	HH_vs_OO	up
GO:0032324	molybdopterin cofactor biosynthetic proc...	6	1	0.03	17	0.0253	0.0217	BP	HH_vs_OO	up
GO:0034308	primary alcohol metabolic process	41	2	0.17	18	0.013	0.0224	BP	HH_vs_OO	up
GO:1903391	regulation of adherens junction organiza...	42	1	0.18	19	0.1643	0.0228	BP	HH_vs_OO	up
GO:0006069	ethanol oxidation	5	1	0.02	20	0.0211	0.0229	BP	HH_vs_OO	up
GO:0043627	response to estrogen	50	2	0.21	21	0.019	0.023	BP	HH_vs_OO	up
GO:0034754	cellular hormone metabolic process	143	3	0.61	22	0.0226	0.025	BP	HH_vs_OO	up
GO:0043545	molybdopterin cofactor metabolic process	6	1	0.03	23	0.0253	0.0251	BP	HH_vs_OO	up
GO:0006518	peptide metabolic process	930	9	3.96	24	0.0146	0.0256	BP	HH_vs_OO	up
GO:0035988	chondrocyte proliferation	11	1	0.05	25	0.0458	0.0269	BP	HH_vs_OO	up
GO:0051189	prosthetic group metabolic process	6	1	0.03	26	0.0253	0.0281	BP	HH_vs_OO	up
GO:0033574	response to testosterone	62	2	0.26	27	0.0284	0.0282	BP	HH_vs_OO	up
GO:0000394	RNA splicing, via endonucleolytic cleava...	11	1	0.05	28	0.0458	0.0286	BP	HH_vs_OO	up
GO:0032785	negative regulation of DNA-templated tra...	13	1	0.06	29	0.0539	0.0291	BP	HH_vs_OO	up
GO:0009112	nucleobase metabolic process	55	2	0.23	30	0.0228	0.0292	BP	HH_vs_OO	up
GO:0016999	antibiotic metabolic process	143	3	0.61	31	0.0226	0.0294	BP	HH_vs_OO	up
GO:1990834	response to odorant	12	1	0.05	32	0.0499	0.0294	BP	HH_vs_OO	up
GO:0046185	aldehyde catabolic process	12	1	0.05	33	0.0499	0.0307	BP	HH_vs_OO	up
GO:0010469	regulation of signaling receptor activit...	150	2	0.64	34	0.1334	0.0317	BP	HH_vs_OO	up
GO:0006575	cellular modified amino acid metabolic p...	155	3	0.66	35	0.0279	0.0337	BP	HH_vs_OO	up
GO:0045116	protein neddylation	15	1	0.06	36	0.062	0.0345	BP	HH_vs_OO	up
GO:0071391	cellular response to estrogen stimulus	5	1	0.02	37	0.0211	0.0346	BP	HH_vs_OO	up
GO:0030574	collagen catabolic process	14	1	0.06	38	0.058	0.036	BP	HH_vs_OO	up
GO:2000434	regulation of protein neddylation	7	1	0.03	39	0.0294	0.0376	BP	HH_vs_OO	up
GO:0006412	translation	731	6	3.11	40	0.087	0.0384	BP	HH_vs_OO	up
GO:0007588	excretion	95	2	0.4	41	0.0615	0.0393	BP	HH_vs_OO	up
GO:0002237	response to molecule of bacterial origin	161	2	0.68	42	0.1494	0.0412	BP	HH_vs_OO	up
GO:0018208	peptidyl-proline modification	30	1	0.13	43	0.1202	0.0418	BP	HH_vs_OO	up
GO:0006551	leucine metabolic process	10	1	0.04	44	0.0418	0.0426	BP	HH_vs_OO	up
GO:0046113	nucleobase catabolic process	15	1	0.06	45	0.062	0.0426	BP	HH_vs_OO	up
GO:0034067	protein localization to Golgi apparatus	16	1	0.07	46	0.066	0.0429	BP	HH_vs_OO	up
GO:0032355	response to estradiol	124	2	0.53	47	0.0974	0.043	BP	HH_vs_OO	up
GO:0006081	cellular aldehyde metabolic process	72	2	0.31	48	0.0374	0.0437	BP	HH_vs_OO	up
GO:0022618	ribonucleoprotein complex assembly	240	3	1.02	49	0.0815	0.0454	BP	HH_vs_OO	up
GO:0060576	intestinal epithelial cell development	17	1	0.07	50	0.07	0.0456	BP	HH_vs_OO	up
GO:0106030	neuron projection fasciculation	47	1	0.2	51	0.182	0.0456	BP	HH_vs_OO	up
GO:0060575	intestinal epithelial cell differentiati...	27	1	0.11	52	0.1089	0.047	BP	HH_vs_OO	up
GO:0002685	regulation of leukocyte migration	45	1	0.19	53	0.1749	0.047	BP	HH_vs_OO	up
GO:0006082	organic acid metabolic process	892	8	3.79	54	0.0321	0.047	BP	HH_vs_OO	up
GO:0002687	positive regulation of leukocyte migrati...	27	1	0.11	55	0.1089	0.0471	BP	HH_vs_OO	up
GO:0016048	detection of temperature stimulus	21	1	0.09	56	0.0857	0.0487	BP	HH_vs_OO	up
GO:0006720	isoprenoid metabolic process	103	2	0.44	57	0.0709	0.05	BP	HH_vs_OO	up
GO:0003824	catalytic activity	3962	26	17.38	1	0.0039	0.0039	MF	HH_vs_OO	up
GO:0070404	NADH binding	5	1	0.02	2	0.0217	0.0164	MF	HH_vs_OO	up
GO:0003725	double-stranded RNA binding	42	2	0.18	3	0.0144	0.0216	MF	HH_vs_OO	up
GO:0097602	cullin family protein binding	15	1	0.07	4	0.0639	0.0353	MF	HH_vs_OO	up
GO:0048018	receptor ligand activity	83	2	0.36	5	0.051	0.0361	MF	HH_vs_OO	up
GO:0034618	arginine binding	7	1	0.03	6	0.0303	0.0388	MF	HH_vs_OO	up
GO:0015347	sodium-independent organic anion transme...	7	1	0.03	7	0.0303	0.0412	MF	HH_vs_OO	up
GO:0016846	carbon-sulfur lyase activity	8	1	0.04	8	0.0346	0.0432	MF	HH_vs_OO	up
GO:0008238	exopeptidase activity	98	3	0.43	9	0.0089	0.0459	MF	HH_vs_OO	up
GO:0044390	ubiquitin-like protein conjugating enzym...	34	1	0.15	10	0.1391	0.0463	MF	HH_vs_OO	up
GO:0140666	annealing activity	16	1	0.07	11	0.068	0.0507	MF	HH_vs_OO	up
GO:0045048	protein insertion into ER membrane	6	2	0.04	1	0.00054	0.0014	BP	H_vs_HH	up
GO:1901566	organonitrogen compound biosynthetic pro...	1726	18	10.49	2	0.01189	0.0023	BP	H_vs_HH	up
GO:0036260	RNA capping	34	3	0.21	3	0.00112	0.0031	BP	H_vs_HH	up
GO:0006446	regulation of translational initiation	77	4	0.47	4	0.0012	0.0032	BP	H_vs_HH	up
GO:0006370	7-methylguanosine mRNA capping	33	3	0.2	5	0.00102	0.0036	BP	H_vs_HH	up
GO:0070528	protein kinase C signaling	20	2	0.12	6	0.00643	0.0036	BP	H_vs_HH	up
GO:0051179	localization	3985	35	24.22	7	0.00363	0.0036	BP	H_vs_HH	up
GO:0007167	enzyme linked receptor protein signaling...	667	12	4.05	8	0.00057	0.004	BP	H_vs_HH	up
GO:0016226	iron-sulfur cluster assembly	23	2	0.14	9	0.00847	0.0044	BP	H_vs_HH	up
GO:0042795	snRNA transcription by RNA polymerase II	66	3	0.4	10	0.00744	0.0046	BP	H_vs_HH	up
GO:0007021	tubulin complex assembly	15	2	0.09	11	0.00363	0.0046	BP	H_vs_HH	up
GO:0006406	mRNA export from nucleus	115	4	0.7	12	0.00516	0.0048	BP	H_vs_HH	up
GO:0051234	establishment of localization	3212	34	19.52	13	9.7e-05	0.0048	BP	H_vs_HH	up
GO:0051641	cellular localization	2384	25	14.49	14	0.00201	0.0049	BP	H_vs_HH	up
GO:0010529	negative regulation of transposition	26	2	0.16	15	0.01075	0.0058	BP	H_vs_HH	up
GO:0006360	transcription by RNA polymerase I	62	3	0.38	16	0.00626	0.007	BP	H_vs_HH	up
GO:0051205	protein insertion into membrane	33	3	0.2	17	0.00102	0.0073	BP	H_vs_HH	up
GO:0051495	positive regulation of cytoskeleton orga...	130	3	0.79	18	0.04435	0.0089	BP	H_vs_HH	up
GO:0006368	transcription elongation from RNA polyme...	85	3	0.52	19	0.01482	0.0092	BP	H_vs_HH	up
GO:0006490	oligosaccharide-lipid intermediate biosy...	18	2	0.11	20	0.00522	0.0112	BP	H_vs_HH	up
GO:0031163	metallo-sulfur cluster assembly	23	2	0.14	21	0.00847	0.0129	BP	H_vs_HH	up
GO:0032196	transposition	28	2	0.17	22	0.01241	0.0137	BP	H_vs_HH	up
GO:0010528	regulation of transposition	28	2	0.17	23	0.01241	0.0137	BP	H_vs_HH	up
GO:0033554	cellular response to stress	1378	16	8.38	24	0.00679	0.015	BP	H_vs_HH	up
GO:0060147	regulation of post-transcriptional gene ...	78	3	0.47	25	0.01176	0.0158	BP	H_vs_HH	up
GO:0031990	mRNA export from nucleus in response to ...	8	2	0.05	26	0.00099	0.0164	BP	H_vs_HH	up
GO:1902905	positive regulation of supramolecular fi...	116	3	0.71	27	0.03333	0.0165	BP	H_vs_HH	up
GO:0045184	establishment of protein localization	1230	19	7.48	28	7.5e-05	0.0166	BP	H_vs_HH	up
GO:0033211	adiponectin-activated signaling pathway	6	1	0.04	29	0.03593	0.0172	BP	H_vs_HH	up
GO:0070085	glycosylation	163	4	0.99	30	0.01707	0.0189	BP	H_vs_HH	up
GO:0070887	cellular response to chemical stimulus	1785	20	10.85	31	0.00327	0.0195	BP	H_vs_HH	up
GO:0071398	cellular response to fatty acid	33	2	0.2	32	0.017	0.0197	BP	H_vs_HH	up
GO:1901576	organic substance biosynthetic process	4079	31	24.79	33	0.06751	0.0197	BP	H_vs_HH	up
GO:0006289	nucleotide-excision repair	90	3	0.55	34	0.01725	0.0215	BP	H_vs_HH	up
GO:0006354	DNA-templated transcription, elongation	96	3	0.58	35	0.02045	0.0219	BP	H_vs_HH	up
GO:0060966	regulation of gene silencing by RNA	89	3	0.54	36	0.01675	0.0225	BP	H_vs_HH	up
GO:0043242	negative regulation of protein-containin...	52	2	0.32	37	0.03967	0.0248	BP	H_vs_HH	up
GO:0032271	regulation of protein polymerization	149	4	0.91	38	0.01264	0.0257	BP	H_vs_HH	up
GO:1902903	regulation of supramolecular fiber organ...	238	4	1.45	39	0.05629	0.0257	BP	H_vs_HH	up
GO:0048687	positive regulation of sprouting of inju...	10	1	0.06	40	0.05917	0.026	BP	H_vs_HH	up
GO:0001579	medium-chain fatty acid transport	7	1	0.04	41	0.04179	0.0267	BP	H_vs_HH	up
GO:0071875	adrenergic receptor signaling pathway	10	1	0.06	42	0.05917	0.027	BP	H_vs_HH	up
GO:0098781	ncRNA transcription	102	3	0.62	43	0.02396	0.0273	BP	H_vs_HH	up
GO:0071840	cellular component organization or bioge...	4571	37	27.78	44	0.01179	0.0284	BP	H_vs_HH	up
GO:0031652	positive regulation of heat generation	5	1	0.03	45	0.03003	0.0288	BP	H_vs_HH	up
GO:0072655	establishment of protein localization to...	75	2	0.46	46	0.07603	0.0291	BP	H_vs_HH	up
GO:0051493	regulation of cytoskeleton organization	361	4	2.19	47	0.17598	0.0292	BP	H_vs_HH	up
GO:1903069	regulation of ER-associated ubiquitin-de...	5	1	0.03	48	0.03003	0.0296	BP	H_vs_HH	up
GO:0043413	macromolecule glycosylation	153	3	0.93	49	0.06588	0.0299	BP	H_vs_HH	up
GO:0002433	immune response-regulating cell surface ...	41	2	0.25	50	0.02559	0.03	BP	H_vs_HH	up
GO:0030835	negative regulation of actin filament de...	22	2	0.13	51	0.00776	0.0313	BP	H_vs_HH	up
GO:0098801	regulation of renal system process	13	1	0.08	52	0.07624	0.0316	BP	H_vs_HH	up
GO:0006413	translational initiation	187	4	1.14	53	0.0267	0.0316	BP	H_vs_HH	up
GO:0001667	ameboidal-type cell migration	379	4	2.3	54	0.19807	0.033	BP	H_vs_HH	up
GO:0006367	transcription initiation from RNA polyme...	137	3	0.83	55	0.05046	0.0331	BP	H_vs_HH	up
GO:0001976	nervous system process involved in regul...	12	1	0.07	56	0.07058	0.0334	BP	H_vs_HH	up
GO:0043545	molybdopterin cofactor metabolic process	6	1	0.04	57	0.03593	0.0343	BP	H_vs_HH	up
GO:0006486	protein glycosylation	153	3	0.93	58	0.06588	0.0349	BP	H_vs_HH	up
GO:0045010	actin nucleation	30	2	0.18	59	0.01417	0.0354	BP	H_vs_HH	up
GO:0031650	regulation of heat generation	5	1	0.03	60	0.03003	0.0368	BP	H_vs_HH	up
GO:0051189	prosthetic group metabolic process	6	1	0.04	61	0.03593	0.0373	BP	H_vs_HH	up
GO:0010171	body morphogenesis	124	3	0.75	62	0.03943	0.0376	BP	H_vs_HH	up
GO:0070542	response to fatty acid	52	2	0.32	63	0.03967	0.0386	BP	H_vs_HH	up
GO:0061024	membrane organization	595	9	3.62	64	0.00926	0.039	BP	H_vs_HH	up
GO:0051258	protein polymerization	196	4	1.19	65	0.031	0.0392	BP	H_vs_HH	up
GO:0042541	hemoglobin biosynthetic process	5	1	0.03	66	0.03003	0.0395	BP	H_vs_HH	up
GO:0071774	response to fibroblast growth factor	114	4	0.69	67	0.005	0.0404	BP	H_vs_HH	up
GO:0007029	endoplasmic reticulum organization	94	3	0.57	68	0.01935	0.0405	BP	H_vs_HH	up
GO:0040032	post-embryonic body morphogenesis	8	1	0.05	69	0.04762	0.0407	BP	H_vs_HH	up
GO:0006054	N-acetylneuraminate metabolic process	8	1	0.05	70	0.04762	0.0411	BP	H_vs_HH	up
GO:0048757	pigment granule maturation	7	1	0.04	71	0.04179	0.0414	BP	H_vs_HH	up
GO:0042572	retinol metabolic process	8	1	0.05	72	0.04762	0.0417	BP	H_vs_HH	up
GO:1905907	negative regulation of amyloid fibril fo...	9	1	0.05	73	0.05341	0.0428	BP	H_vs_HH	up
GO:2001046	positive regulation of integrin-mediated...	8	1	0.05	74	0.04762	0.0429	BP	H_vs_HH	up
GO:0071705	nitrogen compound transport	1470	21	8.93	75	8.6e-05	0.0432	BP	H_vs_HH	up
GO:0009719	response to endogenous stimulus	1139	13	6.92	76	0.01751	0.0435	BP	H_vs_HH	up
GO:0043476	pigment accumulation	9	1	0.05	77	0.05341	0.0437	BP	H_vs_HH	up
GO:0034605	cellular response to heat	74	3	0.45	78	0.01019	0.0439	BP	H_vs_HH	up
GO:0018195	peptidyl-arginine modification	16	1	0.1	79	0.093	0.0442	BP	H_vs_HH	up
GO:0071310	cellular response to organic substance	1465	18	8.9	80	0.00204	0.0445	BP	H_vs_HH	up
GO:0020027	hemoglobin metabolic process	8	1	0.05	81	0.04762	0.0447	BP	H_vs_HH	up
GO:2001044	regulation of integrin-mediated signalin...	10	1	0.06	82	0.05917	0.0448	BP	H_vs_HH	up
GO:0006626	protein targeting to mitochondrion	63	2	0.38	83	0.05601	0.045	BP	H_vs_HH	up
GO:1900746	regulation of vascular endothelial growt...	10	1	0.06	84	0.05917	0.045	BP	H_vs_HH	up
GO:0045785	positive regulation of cell adhesion	157	3	0.95	85	0.07003	0.0471	BP	H_vs_HH	up
GO:0006487	protein N-linked glycosylation	56	3	0.34	86	0.00471	0.0474	BP	H_vs_HH	up
GO:0032324	molybdopterin cofactor biosynthetic proc...	6	1	0.04	87	0.03593	0.0475	BP	H_vs_HH	up
GO:1904294	positive regulation of ERAD pathway	10	1	0.06	88	0.05917	0.0478	BP	H_vs_HH	up
GO:0048682	sprouting of injured axon	17	1	0.1	89	0.09852	0.0486	BP	H_vs_HH	up
GO:0042278	purine nucleoside metabolic process	79	2	0.48	90	0.08314	0.0493	BP	H_vs_HH	up
GO:0016073	snRNA metabolic process	87	3	0.53	91	0.01577	0.0495	BP	H_vs_HH	up
GO:0007565	female pregnancy	99	2	0.6	92	0.12138	0.0504	BP	H_vs_HH	up
GO:0097747	RNA polymerase activity	33	3	0.2	1	0.00098	0.00055	MF	H_vs_HH	up
GO:0019003	GDP binding	32	2	0.19	2	0.01562	0.00358	MF	H_vs_HH	up
GO:0016779	nucleotidyltransferase activity	101	3	0.61	3	0.0225	0.00585	MF	H_vs_HH	up
GO:0090079	translation regulator activity, nucleic ...	113	3	0.68	4	0.03007	0.00975	MF	H_vs_HH	up
GO:0000030	mannosyltransferase activity	17	2	0.1	5	0.00454	0.0125	MF	H_vs_HH	up
GO:0035254	glutamate receptor binding	36	2	0.22	6	0.01954	0.01366	MF	H_vs_HH	up
GO:0140318	protein transporter activity	16	2	0.1	7	0.00402	0.01404	MF	H_vs_HH	up
GO:0004033	aldo-keto reductase (NADP) activity	14	2	0.08	8	0.00307	0.01438	MF	H_vs_HH	up
GO:0005215	transporter activity	927	11	5.56	9	0.0197	0.0197	MF	H_vs_HH	up
GO:0005525	GTP binding	114	3	0.68	10	0.03076	0.02078	MF	H_vs_HH	up
GO:1904047	S-adenosyl-L-methionine binding	6	1	0.04	11	0.03549	0.02083	MF	H_vs_HH	up
GO:0022884	macromolecule transmembrane transporter ...	24	2	0.14	12	0.00896	0.02185	MF	H_vs_HH	up
GO:0001882	nucleoside binding	131	3	0.79	13	0.04365	0.02239	MF	H_vs_HH	up
GO:0019001	guanyl nucleotide binding	132	3	0.79	14	0.04448	0.0228	MF	H_vs_HH	up
GO:0032561	guanyl ribonucleotide binding	130	3	0.78	15	0.04282	0.02325	MF	H_vs_HH	up
GO:0016817	hydrolase activity, acting on acid anhyd...	608	7	3.65	16	0.06949	0.02406	MF	H_vs_HH	up
GO:0030276	clathrin binding	38	2	0.23	17	0.02164	0.0261	MF	H_vs_HH	up
GO:0005484	SNAP receptor activity	28	2	0.17	18	0.01209	0.03127	MF	H_vs_HH	up
GO:0042287	MHC protein binding	7	1	0.04	19	0.04128	0.03835	MF	H_vs_HH	up
GO:0005159	insulin-like growth factor receptor bind...	8	1	0.05	20	0.04704	0.04374	MF	H_vs_HH	up
GO:0008327	methyl-CpG binding	8	1	0.05	21	0.04704	0.04552	MF	H_vs_HH	up
GO:0031681	G-protein beta-subunit binding	7	1	0.04	22	0.04128	0.04588	MF	H_vs_HH	up
GO:0045182	translation regulator activity	135	3	0.81	23	0.04702	0.04702	MF	H_vs_HH	up
GO:0015450	protein-transporting ATPase activity	16	2	0.1	24	0.00402	0.04796	MF	H_vs_HH	up
GO:0044877	protein-containing complex binding	730	8	4.38	25	0.06769	0.04799	MF	H_vs_HH	up
GO:0042887	amide transmembrane transporter activity	38	2	0.23	26	0.02164	0.05182	MF	H_vs_HH	up
GO:0071105	response to interleukin-11	8	8	0.06	1	1.3e-17	2.6e-15	BP	H_vs_HO	up
GO:0007021	tubulin complex assembly	15	9	0.12	2	4.6e-16	4.2e-15	BP	H_vs_HO	up
GO:1905907	negative regulation of amyloid fibril fo...	9	8	0.07	3	1.2e-16	5e-15	BP	H_vs_HO	up
GO:0071348	cellular response to interleukin-11	8	8	0.06	4	1.3e-17	6.8e-15	BP	H_vs_HO	up
GO:1990000	amyloid fibril formation	20	8	0.16	5	1.5e-12	2.5e-12	BP	H_vs_HO	up
GO:1905906	regulation of amyloid fibril formation	16	8	0.13	6	1.6e-13	9.1e-12	BP	H_vs_HO	up
GO:0061919	process utilizing autophagic mechanism	386	20	3.13	7	1.8e-11	1.7e-11	BP	H_vs_HO	up
GO:0038089	positive regulation of cell migration by...	13	8	0.11	8	1.6e-14	8.2e-11	BP	H_vs_HO	up
GO:0006457	protein folding	210	15	1.7	9	9.8e-11	1e-10	BP	H_vs_HO	up
GO:0032460	negative regulation of protein oligomeri...	20	8	0.16	10	1.5e-12	1.4e-10	BP	H_vs_HO	up
GO:0060561	apoptotic process involved in morphogene...	30	8	0.24	11	6.6e-11	1.8e-10	BP	H_vs_HO	up
GO:0098840	protein transport along microtubule	17	8	0.14	12	3e-13	1.9e-10	BP	H_vs_HO	up
GO:2001026	regulation of endothelial cell chemotaxi...	15	8	0.12	13	8e-14	2.3e-10	BP	H_vs_HO	up
GO:0032463	negative regulation of protein homooligo...	18	8	0.15	14	5.3e-13	3.2e-10	BP	H_vs_HO	up
GO:0002931	response to ischemia	23	8	0.19	15	5.8e-12	3.3e-10	BP	H_vs_HO	up
GO:0099118	microtubule-based protein transport	17	8	0.14	16	3e-13	5.8e-10	BP	H_vs_HO	up
GO:1900408	negative regulation of cellular response...	48	8	0.39	17	3.8e-09	7.8e-10	BP	H_vs_HO	up
GO:0032462	regulation of protein homooligomerizatio...	20	8	0.16	18	1.5e-12	8.2e-10	BP	H_vs_HO	up
GO:1903544	response to butyrate	8	8	0.06	19	1.3e-17	1.3e-09	BP	H_vs_HO	up
GO:0006914	autophagy	386	20	3.13	20	1.8e-11	2.8e-09	BP	H_vs_HO	up
GO:2001028	positive regulation of endothelial cell ...	14	8	0.11	21	3.8e-14	2.9e-09	BP	H_vs_HO	up
GO:0032459	regulation of protein oligomerization	27	8	0.22	22	2.5e-11	6.6e-09	BP	H_vs_HO	up
GO:2000378	negative regulation of reactive oxygen s...	50	8	0.41	23	5.3e-09	8.1e-09	BP	H_vs_HO	up
GO:1900034	regulation of cellular response to heat	32	9	0.26	24	2.3e-12	1.2e-08	BP	H_vs_HO	up
GO:1903202	negative regulation of oxidative stress-...	47	8	0.38	25	3.2e-09	1.4e-08	BP	H_vs_HO	up
GO:1902742	apoptotic process involved in developmen...	75	9	0.61	26	7.8e-09	2.3e-08	BP	H_vs_HO	up
GO:0043242	negative regulation of protein-containin...	52	9	0.42	27	2.6e-10	2.3e-08	BP	H_vs_HO	up
GO:0051258	protein polymerization	196	13	1.59	28	4.9e-09	2.4e-08	BP	H_vs_HO	up
GO:0032732	positive regulation of interleukin-1 pro...	18	8	0.15	29	5.3e-13	2.7e-08	BP	H_vs_HO	up
GO:0032612	interleukin-1 production	32	8	0.26	30	1.2e-10	3.2e-08	BP	H_vs_HO	up
GO:0032652	regulation of interleukin-1 production	29	8	0.24	31	4.9e-11	3.9e-08	BP	H_vs_HO	up
GO:0071398	cellular response to fatty acid	33	8	0.27	32	1.5e-10	3.9e-08	BP	H_vs_HO	up
GO:0002088	lens development in camera-type eye	59	8	0.48	33	2.1e-08	4.6e-08	BP	H_vs_HO	up
GO:2001242	regulation of intrinsic apoptotic signal...	106	10	0.86	34	1.2e-08	4.8e-08	BP	H_vs_HO	up
GO:0038033	positive regulation of endothelial cell ...	11	8	0.09	35	2.1e-15	5.6e-08	BP	H_vs_HO	up
GO:1903545	cellular response to butyrate	8	8	0.06	36	1.3e-17	7.2e-08	BP	H_vs_HO	up
GO:1903201	regulation of oxidative stress-induced c...	58	8	0.47	37	1.8e-08	7.9e-08	BP	H_vs_HO	up
GO:1902883	negative regulation of response to oxida...	50	8	0.41	38	5.3e-09	8.1e-08	BP	H_vs_HO	up
GO:0035767	endothelial cell chemotaxis	20	8	0.16	39	1.5e-12	1.1e-07	BP	H_vs_HO	up
GO:1990776	response to angiotensin	23	8	0.19	40	5.8e-12	1.2e-07	BP	H_vs_HO	up
GO:2001233	regulation of apoptotic signaling pathwa...	218	12	1.77	41	1.6e-07	1.2e-07	BP	H_vs_HO	up
GO:0043122	regulation of I-kappaB kinase/NF-kappaB ...	67	8	0.54	42	5.8e-08	1.2e-07	BP	H_vs_HO	up
GO:0035924	cellular response to vascular endothelia...	33	8	0.27	43	1.5e-10	1.8e-07	BP	H_vs_HO	up
GO:0071706	tumor necrosis factor superfamily cytoki...	39	8	0.32	44	6.5e-10	1.9e-07	BP	H_vs_HO	up
GO:0032387	negative regulation of intracellular tra...	72	8	0.58	45	1e-07	2e-07	BP	H_vs_HO	up
GO:0043244	regulation of protein-containing complex...	86	9	0.7	46	2.6e-08	2.1e-07	BP	H_vs_HO	up
GO:0031329	regulation of cellular catabolic process	669	19	5.42	47	1.1e-06	2.3e-07	BP	H_vs_HO	up
GO:0035994	response to muscle stretch	30	8	0.24	48	6.6e-11	2.6e-07	BP	H_vs_HO	up
GO:0031333	negative regulation of protein-containin...	96	9	0.78	49	7e-08	3e-07	BP	H_vs_HO	up
GO:0030308	negative regulation of cell growth	109	8	0.88	50	2.6e-06	3.3e-07	BP	H_vs_HO	up
GO:0036473	cell death in response to oxidative stre...	68	8	0.55	51	6.5e-08	3.6e-07	BP	H_vs_HO	up
GO:0030835	negative regulation of actin filament de...	22	9	0.18	52	4.3e-14	3.7e-07	BP	H_vs_HO	up
GO:0042542	response to hydrogen peroxide	100	11	0.81	53	3.9e-10	3.8e-07	BP	H_vs_HO	up
GO:0007565	female pregnancy	99	8	0.8	54	1.2e-06	4.3e-07	BP	H_vs_HO	up
GO:1903555	regulation of tumor necrosis factor supe...	38	8	0.31	55	5.2e-10	4.4e-07	BP	H_vs_HO	up
GO:0007249	I-kappaB kinase/NF-kappaB signaling	80	8	0.65	56	2.4e-07	5.3e-07	BP	H_vs_HO	up
GO:0099641	anterograde axonal protein transport	9	8	0.07	57	1.2e-16	5.4e-07	BP	H_vs_HO	up
GO:0009894	regulation of catabolic process	728	19	5.9	58	3.9e-06	5.5e-07	BP	H_vs_HO	up
GO:1905383	protein localization to presynapse	12	8	0.1	59	6.3e-15	5.6e-07	BP	H_vs_HO	up
GO:0070542	response to fatty acid	52	8	0.42	60	7.3e-09	5.7e-07	BP	H_vs_HO	up
GO:0006446	regulation of translational initiation	77	9	0.62	61	9.8e-09	5.9e-07	BP	H_vs_HO	up
GO:1903557	positive regulation of tumor necrosis fa...	25	8	0.2	62	1.3e-11	6.3e-07	BP	H_vs_HO	up
GO:0001819	positive regulation of cytokine producti...	118	8	0.96	63	4.6e-06	6.3e-07	BP	H_vs_HO	up
GO:2001243	negative regulation of intrinsic apoptot...	68	9	0.55	64	3.2e-09	6.7e-07	BP	H_vs_HO	up
GO:1902903	regulation of supramolecular fiber organ...	238	13	1.93	65	5e-08	7.8e-07	BP	H_vs_HO	up
GO:0051494	negative regulation of cytoskeleton orga...	115	10	0.93	66	2.6e-08	7.8e-07	BP	H_vs_HO	up
GO:1902904	negative regulation of supramolecular fi...	98	10	0.79	67	5.4e-09	8.6e-07	BP	H_vs_HO	up
GO:0006413	translational initiation	187	10	1.52	68	2.4e-06	9.4e-07	BP	H_vs_HO	up
GO:0030832	regulation of actin filament length	119	12	0.96	69	1.6e-10	1.1e-06	BP	H_vs_HO	up
GO:0038084	vascular endothelial growth factor signa...	23	8	0.19	70	5.8e-12	1.4e-06	BP	H_vs_HO	up
GO:0032970	regulation of actin filament-based proce...	225	12	1.82	71	2.3e-07	1.9e-06	BP	H_vs_HO	up
GO:0050921	positive regulation of chemotaxis	74	8	0.6	72	1.3e-07	2e-06	BP	H_vs_HO	up
GO:0034605	cellular response to heat	74	9	0.6	73	6.9e-09	2.2e-06	BP	H_vs_HO	up
GO:0090130	tissue migration	309	13	2.5	74	1e-06	2.2e-06	BP	H_vs_HO	up
GO:0045926	negative regulation of growth	239	10	1.94	75	2.1e-05	2.7e-06	BP	H_vs_HO	up
GO:0043154	negative regulation of cysteine-type end...	57	8	0.46	76	1.6e-08	2.9e-06	BP	H_vs_HO	up
GO:0035966	response to topologically incorrect prot...	191	12	1.55	77	3.7e-08	3.1e-06	BP	H_vs_HO	up
GO:0030834	regulation of actin filament depolymeriz...	25	9	0.2	78	1.7e-13	3.7e-06	BP	H_vs_HO	up
GO:2001234	negative regulation of apoptotic signali...	136	10	1.1	79	1.3e-07	4e-06	BP	H_vs_HO	up
GO:0010259	multicellular organism aging	362	14	2.93	80	1e-06	4.2e-06	BP	H_vs_HO	up
GO:0030029	actin filament-based process	529	16	4.29	81	4.1e-06	4.2e-06	BP	H_vs_HO	up
GO:1904018	positive regulation of vasculature devel...	91	8	0.74	82	6.4e-07	5e-06	BP	H_vs_HO	up
GO:2000377	regulation of reactive oxygen species me...	111	8	0.9	83	2.9e-06	5.2e-06	BP	H_vs_HO	up
GO:0032271	regulation of protein polymerization	149	13	1.21	84	1.6e-10	5.3e-06	BP	H_vs_HO	up
GO:1902414	protein localization to cell junction	64	8	0.52	85	4e-08	5.3e-06	BP	H_vs_HO	up
GO:0000302	response to reactive oxygen species	175	11	1.42	86	1.4e-07	6e-06	BP	H_vs_HO	up
GO:0030042	actin filament depolymerization	31	9	0.25	87	1.7e-12	6.2e-06	BP	H_vs_HO	up
GO:0043254	regulation of protein-containing complex...	324	13	2.63	88	1.7e-06	7.7e-06	BP	H_vs_HO	up
GO:0031109	microtubule polymerization or depolymeri...	109	9	0.88	89	2.1e-07	8.5e-06	BP	H_vs_HO	up
GO:0097190	apoptotic signaling pathway	336	14	2.72	90	4.2e-07	8.6e-06	BP	H_vs_HO	up
GO:0070482	response to oxygen levels	311	13	2.52	91	1.1e-06	9.7e-06	BP	H_vs_HO	up
GO:0071479	cellular response to ionizing radiation	59	8	0.48	92	2.1e-08	1e-05	BP	H_vs_HO	up
GO:0060326	cell chemotaxis	84	8	0.68	93	3.5e-07	1.1e-05	BP	H_vs_HO	up
GO:0042326	negative regulation of phosphorylation	336	11	2.72	94	7.7e-05	1.1e-05	BP	H_vs_HO	up
GO:0099640	axo-dendritic protein transport	16	8	0.13	95	1.6e-13	1.3e-05	BP	H_vs_HO	up
GO:0072593	reactive oxygen species metabolic proces...	153	8	1.24	96	3.1e-05	1.6e-05	BP	H_vs_HO	up
GO:0030837	negative regulation of actin filament po...	35	9	0.28	97	5.7e-12	1.6e-05	BP	H_vs_HO	up
GO:0045184	establishment of protein localization	1230	28	9.97	98	1.6e-07	1.7e-05	BP	H_vs_HO	up
GO:0099111	microtubule-based transport	161	10	1.3	99	6.2e-07	2.2e-05	BP	H_vs_HO	up
GO:0007167	enzyme linked receptor protein signaling...	667	23	5.41	100	1.5e-09	2.3e-05	BP	H_vs_HO	up
GO:0044706	multi-multicellular organism process	139	8	1.13	101	1.6e-05	2.9e-05	BP	H_vs_HO	up
GO:0050920	regulation of chemotaxis	124	8	1	102	6.7e-06	3.1e-05	BP	H_vs_HO	up
GO:0010632	regulation of epithelial cell migration	127	8	1.03	103	8e-06	3.8e-05	BP	H_vs_HO	up
GO:0008631	intrinsic apoptotic signaling pathway in...	43	8	0.35	104	1.5e-09	4e-05	BP	H_vs_HO	up
GO:0071236	cellular response to antibiotic	152	10	1.23	105	3.6e-07	4.1e-05	BP	H_vs_HO	up
GO:0001933	negative regulation of protein phosphory...	313	11	2.54	106	4.1e-05	4.6e-05	BP	H_vs_HO	up
GO:0032535	regulation of cellular component size	362	13	2.93	107	5.9e-06	4.9e-05	BP	H_vs_HO	up
GO:0010506	regulation of autophagy	270	17	2.19	108	3.5e-11	5.1e-05	BP	H_vs_HO	up
GO:0030705	cytoskeleton-dependent intracellular tra...	154	10	1.25	109	4.1e-07	5.4e-05	BP	H_vs_HO	up
GO:1902882	regulation of response to oxidative stre...	87	8	0.71	110	4.5e-07	6.5e-05	BP	H_vs_HO	up
GO:0010563	negative regulation of phosphorus metabo...	425	11	3.44	111	0.00059	6.7e-05	BP	H_vs_HO	up
GO:0045936	negative regulation of phosphate metabol...	425	11	3.44	112	0.00059	6.9e-05	BP	H_vs_HO	up
GO:0097193	intrinsic apoptotic signaling pathway	198	10	1.6	113	4.1e-06	7.1e-05	BP	H_vs_HO	up
GO:0051493	regulation of cytoskeleton organization	361	13	2.93	114	5.8e-06	7.6e-05	BP	H_vs_HO	up
GO:0044248	cellular catabolic process	1756	26	14.23	115	0.00102	8.1e-05	BP	H_vs_HO	up
GO:0045861	negative regulation of proteolysis	172	9	1.39	116	9.6e-06	8.3e-05	BP	H_vs_HO	up
GO:0080135	regulation of cellular response to stres...	457	14	3.7	117	1.5e-05	8.7e-05	BP	H_vs_HO	up
GO:1901342	regulation of vasculature development	145	8	1.18	118	2.1e-05	8.7e-05	BP	H_vs_HO	up
GO:0051693	actin filament capping	17	9	0.14	119	2.2e-15	8.9e-05	BP	H_vs_HO	up
GO:0110053	regulation of actin filament organizatio...	148	12	1.2	120	2.1e-09	8.9e-05	BP	H_vs_HO	up
GO:0010720	positive regulation of cell development	459	14	3.72	121	1.6e-05	9.2e-05	BP	H_vs_HO	up
GO:1902176	negative regulation of oxidative stress-...	28	8	0.23	122	3.5e-11	0.0001	BP	H_vs_HO	up
GO:0007525	somatic muscle development	133	8	1.08	123	1.1e-05	0.00011	BP	H_vs_HO	up
GO:0023052	signaling	3283	43	26.6	124	0.00012	0.00012	BP	H_vs_HO	up
GO:0001667	ameboidal-type cell migration	379	13	3.07	125	9.8e-06	0.00012	BP	H_vs_HO	up
GO:0009636	response to toxic substance	545	17	4.42	126	1.3e-06	0.00012	BP	H_vs_HO	up
GO:0034614	cellular response to reactive oxygen spe...	117	9	0.95	127	3.9e-07	0.00012	BP	H_vs_HO	up
GO:0045766	positive regulation of angiogenesis	81	8	0.66	128	2.6e-07	0.00013	BP	H_vs_HO	up
GO:0009631	cold acclimation	11	5	0.09	129	1.4e-08	0.00013	BP	H_vs_HO	up
GO:0097237	cellular response to toxic substance	194	11	1.57	130	4.1e-07	0.00014	BP	H_vs_HO	up
GO:0045597	positive regulation of cell differentiat...	619	15	5.02	131	0.00011	0.00014	BP	H_vs_HO	up
GO:0032984	protein-containing complex disassembly	271	11	2.2	132	1.1e-05	0.00015	BP	H_vs_HO	up
GO:0061013	regulation of mRNA catabolic process	165	8	1.34	133	5.4e-05	0.00015	BP	H_vs_HO	up
GO:0052547	regulation of peptidase activity	213	12	1.73	134	1.2e-07	0.00016	BP	H_vs_HO	up
GO:0007154	cell communication	3336	43	27.03	135	0.00018	0.00016	BP	H_vs_HO	up
GO:1902175	regulation of oxidative stress-induced i...	33	8	0.27	136	1.5e-10	0.00016	BP	H_vs_HO	up
GO:0001101	response to acid chemical	250	11	2.03	137	4.9e-06	0.00017	BP	H_vs_HO	up
GO:0097435	supramolecular fiber organization	464	14	3.76	138	1.8e-05	0.00017	BP	H_vs_HO	up
GO:0007568	aging	500	14	4.05	139	4.2e-05	0.00018	BP	H_vs_HO	up
GO:0071480	cellular response to gamma radiation	29	8	0.24	140	4.9e-11	0.00018	BP	H_vs_HO	up
GO:0010976	positive regulation of neuron projection...	258	11	2.09	141	6.7e-06	0.00018	BP	H_vs_HO	up
GO:0032469	endoplasmic reticulum calcium ion homeos...	15	3	0.12	142	0.00022	0.00019	BP	H_vs_HO	up
GO:0008154	actin polymerization or depolymerization	131	12	1.06	143	5e-10	0.00019	BP	H_vs_HO	up
GO:0003012	muscle system process	262	9	2.12	144	0.00025	0.00019	BP	H_vs_HO	up
GO:0001817	regulation of cytokine production	217	8	1.76	145	0.00036	0.0002	BP	H_vs_HO	up
GO:0022411	cellular component disassembly	414	13	3.35	146	2.5e-05	0.00021	BP	H_vs_HO	up
GO:0015833	peptide transport	1207	29	9.78	147	2.5e-08	0.00021	BP	H_vs_HO	up
GO:0045666	positive regulation of neuron differenti...	328	12	2.66	148	1.2e-05	0.00021	BP	H_vs_HO	up
GO:0032272	negative regulation of protein polymeriz...	52	9	0.42	149	2.6e-10	0.00022	BP	H_vs_HO	up
GO:0042026	protein refolding	16	6	0.13	150	1.8e-09	0.00024	BP	H_vs_HO	up
GO:0043434	response to peptide hormone	381	14	3.09	151	1.9e-06	0.00026	BP	H_vs_HO	up
GO:0032355	response to estradiol	124	8	1	152	6.7e-06	0.00026	BP	H_vs_HO	up
GO:0010332	response to gamma radiation	48	8	0.39	153	3.8e-09	0.00026	BP	H_vs_HO	up
GO:0044087	regulation of cellular component biogene...	755	17	6.12	154	9.1e-05	0.00027	BP	H_vs_HO	up
GO:0006401	RNA catabolic process	327	9	2.65	155	0.00126	0.00028	BP	H_vs_HO	up
GO:0043487	regulation of RNA stability	167	8	1.35	156	5.8e-05	0.00028	BP	H_vs_HO	up
GO:0051962	positive regulation of nervous system de...	442	12	3.58	157	0.00021	0.00029	BP	H_vs_HO	up
GO:0040017	positive regulation of locomotion	315	10	2.55	158	0.00022	0.0003	BP	H_vs_HO	up
GO:0015031	protein transport	1167	28	9.46	159	5.1e-08	0.0003	BP	H_vs_HO	up
GO:0006402	mRNA catabolic process	296	9	2.4	160	0.00062	0.00032	BP	H_vs_HO	up
GO:0044419	biological process involved in interspec...	1004	19	8.14	161	0.00032	0.00032	BP	H_vs_HO	up
GO:0031647	regulation of protein stability	229	10	1.86	162	1.5e-05	0.00033	BP	H_vs_HO	up
GO:0031346	positive regulation of cell projection o...	335	12	2.71	163	1.4e-05	0.00037	BP	H_vs_HO	up
GO:1900407	regulation of cellular response to oxida...	77	8	0.62	164	1.7e-07	0.00041	BP	H_vs_HO	up
GO:0071229	cellular response to acid chemical	128	8	1.04	165	8.5e-06	0.00043	BP	H_vs_HO	up
GO:0050896	response to stimulus	4919	55	39.86	166	0.00045	0.00045	BP	H_vs_HO	up
GO:0045765	regulation of angiogenesis	130	8	1.05	167	9.5e-06	0.00045	BP	H_vs_HO	up
GO:0007018	microtubule-based movement	325	11	2.63	168	5.7e-05	0.00047	BP	H_vs_HO	up
GO:0051261	protein depolymerization	82	9	0.66	169	1.7e-08	0.00048	BP	H_vs_HO	up
GO:0033673	negative regulation of kinase activity	185	10	1.5	170	2.2e-06	0.0005	BP	H_vs_HO	up
GO:0010212	response to ionizing radiation	128	8	1.04	171	8.5e-06	0.0005	BP	H_vs_HO	up
GO:0009615	response to virus	138	9	1.12	172	1.6e-06	0.00066	BP	H_vs_HO	up
GO:0032956	regulation of actin cytoskeleton organiz...	209	12	1.69	173	1e-07	0.00068	BP	H_vs_HO	up
GO:0051272	positive regulation of cellular componen...	254	9	2.06	174	0.0002	0.00068	BP	H_vs_HO	up
GO:0046677	response to antibiotic	398	13	3.23	175	1.6e-05	0.00075	BP	H_vs_HO	up
GO:0006469	negative regulation of protein kinase ac...	170	10	1.38	176	1e-06	0.00077	BP	H_vs_HO	up
GO:0051246	regulation of protein metabolic process	1623	22	13.15	177	0.00841	0.00079	BP	H_vs_HO	up
GO:0009056	catabolic process	1903	26	15.42	178	0.00335	0.00082	BP	H_vs_HO	up
GO:0001666	response to hypoxia	267	11	2.16	179	9.2e-06	0.00084	BP	H_vs_HO	up
GO:0009409	response to cold	55	5	0.45	180	7.8e-05	0.00088	BP	H_vs_HO	up
GO:0050769	positive regulation of neurogenesis	382	12	3.1	181	5.3e-05	0.00092	BP	H_vs_HO	up
GO:2000147	positive regulation of cell motility	224	9	1.82	182	7.8e-05	0.00094	BP	H_vs_HO	up
GO:0097201	negative regulation of transcription fro...	11	2	0.09	183	0.0034	0.00097	BP	H_vs_HO	up
GO:0007165	signal transduction	2908	37	23.57	184	0.00105	0.00102	BP	H_vs_HO	up
GO:0043536	positive regulation of blood vessel endo...	42	8	0.34	185	1.2e-09	0.00106	BP	H_vs_HO	up
GO:0062197	cellular response to chemical stress	227	10	1.84	186	1.4e-05	0.00108	BP	H_vs_HO	up
GO:1901652	response to peptide	422	14	3.42	187	6.2e-06	0.0011	BP	H_vs_HO	up
GO:0010608	post-transcriptional regulation of gene ...	529	11	4.29	188	0.00342	0.00119	BP	H_vs_HO	up
GO:0001525	angiogenesis	234	8	1.9	189	0.00059	0.00121	BP	H_vs_HO	up
GO:0001816	cytokine production	249	8	2.02	190	0.00089	0.00124	BP	H_vs_HO	up
GO:0019220	regulation of phosphate metabolic proces...	941	14	7.63	191	0.01808	0.00127	BP	H_vs_HO	up
GO:0032103	positive regulation of response to exter...	278	10	2.25	192	7.7e-05	0.00131	BP	H_vs_HO	up
GO:0010634	positive regulation of epithelial cell m...	85	8	0.69	193	3.8e-07	0.00134	BP	H_vs_HO	up
GO:0032386	regulation of intracellular transport	325	11	2.63	194	5.7e-05	0.00137	BP	H_vs_HO	up
GO:0051641	cellular localization	2384	32	19.32	195	0.00117	0.00137	BP	H_vs_HO	up
GO:0031400	negative regulation of protein modificat...	452	11	3.66	196	0.00099	0.00141	BP	H_vs_HO	up
GO:0010466	negative regulation of peptidase activit...	101	9	0.82	197	1.1e-07	0.00148	BP	H_vs_HO	up
GO:0007517	muscle organ development	326	9	2.64	198	0.00123	0.00153	BP	H_vs_HO	up
GO:0090066	regulation of anatomical structure size	497	14	4.03	199	3.9e-05	0.00155	BP	H_vs_HO	up
GO:0009408	response to heat	204	9	1.65	200	3.8e-05	0.00157	BP	H_vs_HO	up
GO:1903311	regulation of mRNA metabolic process	293	8	2.37	201	0.00249	0.00161	BP	H_vs_HO	up
GO:0030335	positive regulation of cell migration	218	9	1.77	202	6.3e-05	0.00165	BP	H_vs_HO	up
GO:1901879	regulation of protein depolymerization	57	9	0.46	203	6.2e-10	0.00178	BP	H_vs_HO	up
GO:0033572	transferrin transport	23	4	0.19	204	3.1e-05	0.00185	BP	H_vs_HO	up
GO:0034655	nucleobase-containing compound catabolic...	483	9	3.91	205	0.01581	0.00189	BP	H_vs_HO	up
GO:0030162	regulation of proteolysis	458	12	3.71	206	0.00029	0.00191	BP	H_vs_HO	up
GO:0048010	vascular endothelial growth factor recep...	57	8	0.46	207	1.6e-08	0.00192	BP	H_vs_HO	up
GO:0071705	nitrogen compound transport	1470	29	11.91	208	1.8e-06	0.00194	BP	H_vs_HO	up
GO:0048514	blood vessel morphogenesis	284	8	2.3	209	0.00205	0.00199	BP	H_vs_HO	up
GO:0009057	macromolecule catabolic process	1071	15	8.68	210	0.02374	0.00201	BP	H_vs_HO	up
GO:0065009	regulation of molecular function	1624	26	13.16	211	0.0003	0.00202	BP	H_vs_HO	up
GO:0051716	cellular response to stimulus	3766	44	30.52	212	0.00157	0.00206	BP	H_vs_HO	up
GO:0071478	cellular response to radiation	176	8	1.43	213	8.5e-05	0.0021	BP	H_vs_HO	up
GO:0009612	response to mechanical stimulus	179	8	1.45	214	9.5e-05	0.0021	BP	H_vs_HO	up
GO:0006508	proteolysis	1148	18	9.3	215	0.00413	0.00219	BP	H_vs_HO	up
GO:0008088	axo-dendritic transport	81	10	0.66	216	8.1e-10	0.00228	BP	H_vs_HO	up
GO:0033554	cellular response to stress	1378	26	11.17	217	1.8e-05	0.00236	BP	H_vs_HO	up
GO:0051051	negative regulation of transport	298	9	2.41	218	0.00065	0.00258	BP	H_vs_HO	up
GO:0044265	cellular macromolecule catabolic process	898	15	7.28	219	0.00515	0.00266	BP	H_vs_HO	up
GO:0051247	positive regulation of protein metabolic...	957	15	7.76	220	0.00916	0.00277	BP	H_vs_HO	up
GO:0009607	response to biotic stimulus	828	18	6.71	221	8.5e-05	0.00282	BP	H_vs_HO	up
GO:0030036	actin cytoskeleton organization	490	15	3.97	222	7.4e-06	0.00289	BP	H_vs_HO	up
GO:0032731	positive regulation of interleukin-1 bet...	17	8	0.14	223	3e-13	0.00308	BP	H_vs_HO	up
GO:0008340	determination of adult lifespan	341	9	2.76	224	0.00168	0.00312	BP	H_vs_HO	up
GO:0001944	vasculature development	366	9	2.97	225	0.00272	0.00315	BP	H_vs_HO	up
GO:0032268	regulation of cellular protein metabolic...	1549	22	12.55	226	0.00481	0.00321	BP	H_vs_HO	up
GO:0007017	microtubule-based process	770	14	6.24	227	0.00327	0.00343	BP	H_vs_HO	up
GO:1901880	negative regulation of protein depolymer...	48	9	0.39	228	1.2e-10	0.00365	BP	H_vs_HO	up
GO:0010639	negative regulation of organelle organiz...	346	10	2.8	229	0.00046	0.00369	BP	H_vs_HO	up
GO:0031098	stress-activated protein kinase signalin...	200	8	1.62	230	0.00021	0.00371	BP	H_vs_HO	up
GO:0042886	amide transport	1217	29	9.86	231	3e-08	0.00394	BP	H_vs_HO	up
GO:0007166	cell surface receptor signaling pathway	1547	28	12.54	232	1.6e-05	0.00403	BP	H_vs_HO	up
GO:0045859	regulation of protein kinase activity	416	12	3.37	233	0.00012	0.00426	BP	H_vs_HO	up
GO:0050790	regulation of catalytic activity	1209	25	9.8	234	5.5e-06	0.00439	BP	H_vs_HO	up
GO:0000041	transition metal ion transport	84	5	0.68	235	0.00058	0.00446	BP	H_vs_HO	up
GO:0030041	actin filament polymerization	117	12	0.95	236	1.3e-10	0.00481	BP	H_vs_HO	up
GO:0006417	regulation of translation	370	9	3	237	0.00293	0.00482	BP	H_vs_HO	up
GO:1902532	negative regulation of intracellular sig...	398	10	3.23	238	0.00134	0.00484	BP	H_vs_HO	up
GO:1901698	response to nitrogen compound	876	19	7.1	239	5.3e-05	0.0051	BP	H_vs_HO	up
GO:0010940	positive regulation of necrotic cell dea...	15	2	0.12	240	0.00636	0.00524	BP	H_vs_HO	up
GO:0042325	regulation of phosphorylation	804	13	6.52	241	0.01204	0.00554	BP	H_vs_HO	up
GO:0060341	regulation of cellular localization	678	14	5.49	242	0.00099	0.00563	BP	H_vs_HO	up
GO:0051130	positive regulation of cellular componen...	914	17	7.41	243	0.00087	0.00569	BP	H_vs_HO	up
GO:0007169	transmembrane receptor protein tyrosine ...	485	22	3.93	244	1.9e-11	0.00569	BP	H_vs_HO	up
GO:0016071	mRNA metabolic process	693	11	5.62	245	0.0234	0.00571	BP	H_vs_HO	up
GO:0051234	establishment of localization	3212	41	26.03	246	0.00038	0.00579	BP	H_vs_HO	up
GO:0015988	energy coupled proton transmembrane tran...	31	4	0.25	247	0.00011	0.00613	BP	H_vs_HO	up
GO:0001558	regulation of cell growth	377	10	3.06	248	0.00089	0.00634	BP	H_vs_HO	up
GO:0022008	neurogenesis	1651	21	13.38	249	0.02022	0.00634	BP	H_vs_HO	up
GO:0034599	cellular response to oxidative stress	205	10	1.66	250	5.6e-06	0.0065	BP	H_vs_HO	up
GO:0051248	negative regulation of protein metabolic...	765	13	6.2	251	0.00811	0.00651	BP	H_vs_HO	up
GO:0043535	regulation of blood vessel endothelial c...	54	8	0.44	252	1e-08	0.00661	BP	H_vs_HO	up
GO:0010035	response to inorganic substance	505	13	4.09	253	0.00019	0.00686	BP	H_vs_HO	up
GO:0104004	cellular response to environmental stimu...	247	8	2	254	0.00084	0.00687	BP	H_vs_HO	up
GO:0010243	response to organonitrogen compound	808	19	6.55	255	1.7e-05	0.00693	BP	H_vs_HO	up
GO:0071901	negative regulation of protein serine/th...	96	8	0.78	256	9.7e-07	0.00704	BP	H_vs_HO	up
GO:0016049	cell growth	499	10	4.04	257	0.0068	0.00707	BP	H_vs_HO	up
GO:0032269	negative regulation of cellular protein ...	748	13	6.06	258	0.00675	0.00709	BP	H_vs_HO	up
GO:0044093	positive regulation of molecular functio...	912	21	7.39	259	7.7e-06	0.00757	BP	H_vs_HO	up
GO:0051129	negative regulation of cellular componen...	579	12	4.69	260	0.00228	0.00811	BP	H_vs_HO	up
GO:1901361	organic cyclic compound catabolic proces...	574	9	4.65	261	0.04189	0.00846	BP	H_vs_HO	up
GO:0002433	immune response-regulating cell surface ...	41	3	0.33	262	0.00438	0.00855	BP	H_vs_HO	up
GO:0008064	regulation of actin polymerization or de...	115	12	0.93	263	1.1e-10	0.00874	BP	H_vs_HO	up
GO:0007015	actin filament organization	262	12	2.12	264	1.1e-06	0.00875	BP	H_vs_HO	up
GO:0051403	stress-activated MAPK cascade	187	8	1.52	265	0.00013	0.00888	BP	H_vs_HO	up
GO:0070861	regulation of protein exit from endoplas...	12	2	0.1	266	0.00406	0.00898	BP	H_vs_HO	up
GO:0051348	negative regulation of transferase activ...	230	10	1.86	267	1.5e-05	0.00907	BP	H_vs_HO	up
GO:0043085	positive regulation of catalytic activit...	745	20	6.04	268	1.3e-06	0.00941	BP	H_vs_HO	up
GO:0031344	regulation of cell projection organizati...	580	13	4.7	269	0.00072	0.00958	BP	H_vs_HO	up
GO:0099643	signal release from synapse	177	5	1.43	270	0.01427	0.00961	BP	H_vs_HO	up
GO:0033036	macromolecule localization	2036	30	16.5	271	0.00037	0.00978	BP	H_vs_HO	up
GO:0051346	negative regulation of hydrolase activit...	244	11	1.98	272	3.9e-06	0.00988	BP	H_vs_HO	up
GO:0051179	localization	3985	43	32.29	273	0.01032	0.01032	BP	H_vs_HO	up
GO:0006040	amino sugar metabolic process	60	2	0.49	274	0.08495	0.01038	BP	H_vs_HO	up
GO:0060548	negative regulation of cell death	652	10	5.28	275	0.0371	0.01059	BP	H_vs_HO	up
GO:0051174	regulation of phosphorus metabolic proce...	941	14	7.63	276	0.01808	0.01067	BP	H_vs_HO	up
GO:0001568	blood vessel development	333	8	2.7	277	0.0054	0.01071	BP	H_vs_HO	up
GO:0019725	cellular homeostasis	615	11	4.98	278	0.01038	0.01074	BP	H_vs_HO	up
GO:0071214	cellular response to abiotic stimulus	247	8	2	279	0.00084	0.01124	BP	H_vs_HO	up
GO:0070301	cellular response to hydrogen peroxide	65	9	0.53	280	2.1e-09	0.01149	BP	H_vs_HO	up
GO:0050794	regulation of cellular process	5428	54	43.99	281	0.01505	0.01151	BP	H_vs_HO	up
GO:0050801	ion homeostasis	463	9	3.75	282	0.01226	0.01176	BP	H_vs_HO	up
GO:0034248	regulation of cellular amide metabolic p...	460	9	3.73	283	0.01179	0.01217	BP	H_vs_HO	up
GO:0070887	cellular response to chemical stimulus	1785	28	14.47	284	0.00022	0.01253	BP	H_vs_HO	up
GO:0016226	iron-sulfur cluster assembly	23	2	0.19	285	0.0147	0.01262	BP	H_vs_HO	up
GO:0060284	regulation of cell development	830	15	6.73	286	0.00244	0.01272	BP	H_vs_HO	up
GO:0022603	regulation of anatomical structure morph...	736	14	5.96	287	0.00216	0.0132	BP	H_vs_HO	up
GO:0051172	negative regulation of nitrogen compound...	1533	17	12.42	288	0.1061	0.01353	BP	H_vs_HO	up
GO:0050821	protein stabilization	151	10	1.22	289	3.4e-07	0.01399	BP	H_vs_HO	up
GO:0009266	response to temperature stimulus	314	9	2.54	290	0.00095	0.0143	BP	H_vs_HO	up
GO:0019538	protein metabolic process	3464	30	28.07	291	0.36468	0.01441	BP	H_vs_HO	up
GO:0043618	regulation of transcription from RNA pol...	44	2	0.36	292	0.04928	0.01492	BP	H_vs_HO	up
GO:0000165	MAPK cascade	405	9	3.28	293	0.0053	0.01521	BP	H_vs_HO	up
GO:0060142	regulation of syncytium formation by pla...	18	2	0.15	294	0.00912	0.01559	BP	H_vs_HO	up
GO:0007010	cytoskeleton organization	1047	18	8.48	295	0.00149	0.0157	BP	H_vs_HO	up
GO:2000145	regulation of cell motility	428	10	3.47	296	0.00229	0.01621	BP	H_vs_HO	up
GO:0043604	amide biosynthetic process	911	11	7.38	297	0.11641	0.01625	BP	H_vs_HO	up
GO:0006979	response to oxidative stress	442	12	3.58	298	0.00021	0.01627	BP	H_vs_HO	up
GO:0045664	regulation of neuron differentiation	583	12	4.72	299	0.00242	0.01687	BP	H_vs_HO	up
GO:0043043	peptide biosynthetic process	809	10	6.56	300	0.11731	0.01717	BP	H_vs_HO	up
GO:0032760	positive regulation of tumor necrosis fa...	25	8	0.2	301	1.3e-11	0.01758	BP	H_vs_HO	up
GO:0030833	regulation of actin filament polymerizat...	106	12	0.86	302	4.1e-11	0.01799	BP	H_vs_HO	up
GO:2000117	negative regulation of cysteine-type end...	64	8	0.52	303	4e-08	0.01804	BP	H_vs_HO	up
GO:0071702	organic substance transport	1743	30	14.12	304	1.9e-05	0.01808	BP	H_vs_HO	up
GO:0009719	response to endogenous stimulus	1139	20	9.23	305	0.00058	0.01813	BP	H_vs_HO	up
GO:0043207	response to external biotic stimulus	812	17	6.58	306	0.00022	0.01848	BP	H_vs_HO	up
GO:0043542	endothelial cell migration	113	9	0.92	307	2.9e-07	0.01892	BP	H_vs_HO	up
GO:0080134	regulation of response to stress	769	15	6.23	308	0.00114	0.01956	BP	H_vs_HO	up
GO:0070848	response to growth factor	447	12	3.62	309	0.00023	0.0196	BP	H_vs_HO	up
GO:0050789	regulation of biological process	5748	56	46.58	310	0.01982	0.01982	BP	H_vs_HO	up
GO:0065008	regulation of biological quality	2709	34	21.95	311	0.00255	0.01991	BP	H_vs_HO	up
GO:0043549	regulation of kinase activity	458	12	3.71	312	0.00029	0.02015	BP	H_vs_HO	up
GO:0048880	sensory system development	662	11	5.36	313	0.01726	0.02036	BP	H_vs_HO	up
GO:0043010	camera-type eye development	249	8	2.02	314	0.00089	0.02063	BP	H_vs_HO	up
GO:0051094	positive regulation of developmental pro...	908	15	7.36	315	0.0057	0.02069	BP	H_vs_HO	up
GO:0006886	intracellular protein transport	843	19	6.83	316	3.1e-05	0.02081	BP	H_vs_HO	up
GO:0051960	regulation of nervous system development	822	13	6.66	317	0.0143	0.02133	BP	H_vs_HO	up
GO:0046700	heterocycle catabolic process	541	9	4.38	318	0.03034	0.02164	BP	H_vs_HO	up
GO:0140352	export from cell	856	13	6.94	319	0.01945	0.02167	BP	H_vs_HO	up
GO:0051649	establishment of localization in cell	2008	31	16.27	320	0.00011	0.0227	BP	H_vs_HO	up
GO:1902600	proton transmembrane transport	153	5	1.24	321	0.00793	0.02279	BP	H_vs_HO	up
GO:0010975	regulation of neuron projection developm...	453	11	3.67	322	0.001	0.02326	BP	H_vs_HO	up
GO:0044270	cellular nitrogen compound catabolic pro...	550	9	4.46	323	0.03323	0.02343	BP	H_vs_HO	up
GO:0006950	response to stress	2434	35	19.72	324	0.00014	0.02368	BP	H_vs_HO	up
GO:0006812	cation transport	765	10	6.2	325	0.08889	0.02529	BP	H_vs_HO	up
GO:0055059	asymmetric neuroblast division	57	2	0.46	326	0.07778	0.02567	BP	H_vs_HO	up
GO:0035070	salivary gland histolysis	41	2	0.33	327	0.04338	0.02754	BP	H_vs_HO	up
GO:1901701	cellular response to oxygen-containing c...	751	16	6.09	328	0.00029	0.02756	BP	H_vs_HO	up
GO:0031103	axon regeneration	65	2	0.53	329	0.09732	0.02767	BP	H_vs_HO	up
GO:0019439	aromatic compound catabolic process	555	9	4.5	330	0.03492	0.02803	BP	H_vs_HO	up
GO:0040012	regulation of locomotion	605	11	4.9	331	0.00924	0.02827	BP	H_vs_HO	up
GO:0065007	biological regulation	6225	59	50.45	332	0.02836	0.02836	BP	H_vs_HO	up
GO:0071840	cellular component organization or bioge...	4571	46	37.04	333	0.02858	0.02863	BP	H_vs_HO	up
GO:0010939	regulation of necrotic cell death	22	2	0.18	334	0.01349	0.02936	BP	H_vs_HO	up
GO:0051259	protein complex oligomerization	376	9	3.05	335	0.00326	0.02939	BP	H_vs_HO	up
GO:1903069	regulation of ER-associated ubiquitin-de...	5	1	0.04	336	0.03988	0.02959	BP	H_vs_HO	up
GO:0030182	neuron differentiation	1435	19	11.63	337	0.01877	0.02966	BP	H_vs_HO	up
GO:0031399	regulation of protein modification proce...	1028	16	8.33	338	0.00754	0.03022	BP	H_vs_HO	up
GO:0120035	regulation of plasma membrane bounded ce...	571	12	4.63	339	0.00203	0.03045	BP	H_vs_HO	up
GO:0051270	regulation of cellular component movemen...	505	10	4.09	340	0.00737	0.03049	BP	H_vs_HO	up
GO:0060033	anatomical structure regression	71	3	0.58	341	0.01974	0.03086	BP	H_vs_HO	up
GO:0006826	iron ion transport	43	5	0.35	342	2.3e-05	0.03118	BP	H_vs_HO	up
GO:0071900	regulation of protein serine/threonine k...	264	11	2.14	343	8.3e-06	0.0319	BP	H_vs_HO	up
GO:0031163	metallo-sulfur cluster assembly	23	2	0.19	344	0.0147	0.03195	BP	H_vs_HO	up
GO:0030334	regulation of cell migration	398	10	3.23	345	0.00134	0.03347	BP	H_vs_HO	up
GO:0051674	localization of cell	1006	14	8.15	346	0.03024	0.03352	BP	H_vs_HO	up
GO:0032101	regulation of response to external stimu...	539	11	4.37	347	0.00395	0.03361	BP	H_vs_HO	up
GO:0050667	homocysteine metabolic process	8	1	0.06	348	0.06304	0.03419	BP	H_vs_HO	up
GO:0044267	cellular protein metabolic process	3095	29	25.08	349	0.20273	0.03434	BP	H_vs_HO	up
GO:1901409	positive regulation of phosphorylation o...	8	1	0.06	350	0.06304	0.03444	BP	H_vs_HO	up
GO:0045010	actin nucleation	30	4	0.24	351	9.3e-05	0.03615	BP	H_vs_HO	up
GO:0006928	movement of cell or subcellular componen...	1429	18	11.58	352	0.03487	0.03666	BP	H_vs_HO	up
GO:0006412	translation	731	10	5.92	353	0.07016	0.03692	BP	H_vs_HO	up
GO:0008089	anterograde axonal transport	37	9	0.3	354	9.8e-12	0.03697	BP	H_vs_HO	up
GO:0010595	positive regulation of endothelial cell ...	71	8	0.58	355	9.2e-08	0.03782	BP	H_vs_HO	up
GO:0034341	response to interferon-gamma	48	3	0.39	356	0.00682	0.03803	BP	H_vs_HO	up
GO:0006468	protein phosphorylation	948	13	7.68	357	0.04044	0.03826	BP	H_vs_HO	up
GO:0001932	regulation of protein phosphorylation	730	13	5.92	358	0.00552	0.03836	BP	H_vs_HO	up
GO:0048678	response to axon injury	91	2	0.74	359	0.16809	0.03845	BP	H_vs_HO	up
GO:0071363	cellular response to growth factor stimu...	437	12	3.54	360	0.00019	0.03986	BP	H_vs_HO	up
GO:0070572	positive regulation of neuron projection...	28	2	0.23	361	0.02139	0.03988	BP	H_vs_HO	up
GO:0033043	regulation of organelle organization	970	16	7.86	362	0.00432	0.04046	BP	H_vs_HO	up
GO:0032869	cellular response to insulin stimulus	198	6	1.6	363	0.0053	0.04057	BP	H_vs_HO	up
GO:0016344	meiotic chromosome movement towards spin...	5	1	0.04	364	0.03988	0.04065	BP	H_vs_HO	up
GO:0018212	peptidyl-tyrosine modification	145	2	1.18	365	0.32904	0.04067	BP	H_vs_HO	up
GO:0006936	muscle contraction	185	9	1.5	366	1.7e-05	0.04115	BP	H_vs_HO	up
GO:0010631	epithelial cell migration	300	13	2.43	367	7.4e-07	0.04226	BP	H_vs_HO	up
GO:0072359	circulatory system development	645	10	5.23	368	0.03483	0.04322	BP	H_vs_HO	up
GO:0010951	negative regulation of endopeptidase act...	96	9	0.78	369	7e-08	0.0436	BP	H_vs_HO	up
GO:0098754	detoxification	97	3	0.79	370	0.0439	0.0439	BP	H_vs_HO	up
GO:0008104	protein localization	1727	29	14	371	4.5e-05	0.04455	BP	H_vs_HO	up
GO:0006144	purine nucleobase metabolic process	26	1	0.21	372	0.19089	0.04514	BP	H_vs_HO	up
GO:0000910	cytokinesis	212	4	1.72	373	0.09298	0.04609	BP	H_vs_HO	up
GO:0050767	regulation of neurogenesis	706	13	5.72	374	0.00417	0.04734	BP	H_vs_HO	up
GO:0046907	intracellular transport	1500	24	12.16	375	0.00057	0.04779	BP	H_vs_HO	up
GO:1904294	positive regulation of ERAD pathway	10	1	0.08	376	0.07818	0.04785	BP	H_vs_HO	up
GO:0098930	axonal transport	61	10	0.49	377	4.4e-11	0.04801	BP	H_vs_HO	up
GO:0000393	spliceosomal conformational changes to g...	5	1	0.04	378	0.03988	0.0493	BP	H_vs_HO	up
GO:0017000	antibiotic biosynthetic process	8	1	0.06	379	0.06304	0.0495	BP	H_vs_HO	up
GO:0010523	negative regulation of calcium ion trans...	7	1	0.06	380	0.05538	0.0497	BP	H_vs_HO	up
GO:0006873	cellular ion homeostasis	384	9	3.11	381	0.00375	0.05006	BP	H_vs_HO	up
GO:0005212	structural constituent of eye lens	12	8	0.1	1	8.3e-15	4.9e-13	MF	H_vs_HO	up
GO:0044183	protein folding chaperone	26	8	0.22	2	2.4e-11	2.4e-11	MF	H_vs_HO	up
GO:0051082	unfolded protein binding	130	13	1.1	3	4.3e-11	1.8e-09	MF	H_vs_HO	up
GO:0032182	ubiquitin-like protein binding	68	10	0.57	4	1.9e-10	3.9e-09	MF	H_vs_HO	up
GO:0001540	amyloid-beta binding	32	8	0.27	5	1.5e-10	5.4e-07	MF	H_vs_HO	up
GO:0098772	molecular function regulator activity	795	21	6.7	6	1.4e-06	1.4e-06	MF	H_vs_HO	up
GO:0005080	protein kinase C binding	74	8	0.62	7	1.7e-07	7.4e-06	MF	H_vs_HO	up
GO:0019210	kinase inhibitor activity	50	9	0.42	8	2.4e-10	7.9e-05	MF	H_vs_HO	up
GO:0008426	protein kinase C inhibitor activity	10	8	0.08	9	7.6e-16	9.2e-05	MF	H_vs_HO	up
GO:0019003	GDP binding	32	3	0.27	10	0.00239	0.00016	MF	H_vs_HO	up
GO:0008092	cytoskeletal protein binding	571	16	4.81	11	1.6e-05	0.00063	MF	H_vs_HO	up
GO:0019207	kinase regulator activity	135	11	1.14	12	1.4e-08	0.00074	MF	H_vs_HO	up
GO:0001882	nucleoside binding	131	4	1.1	13	0.02437	0.00089	MF	H_vs_HO	up
GO:0033218	amide binding	223	8	1.88	14	0.00054	0.00158	MF	H_vs_HO	up
GO:0004860	protein kinase inhibitor activity	48	9	0.4	15	1.7e-10	0.00412	MF	H_vs_HO	up
GO:0009678	pyrophosphate hydrolysis-driven proton t...	25	3	0.21	16	0.00116	0.00435	MF	H_vs_HO	up
GO:0005198	structural molecule activity	615	12	5.18	17	0.00495	0.00495	MF	H_vs_HO	up
GO:0005525	GTP binding	114	4	0.96	18	0.01543	0.00564	MF	H_vs_HO	up
GO:0019001	guanyl nucleotide binding	132	4	1.11	19	0.02497	0.00639	MF	H_vs_HO	up
GO:0032561	guanyl ribonucleotide binding	130	4	1.1	20	0.02377	0.00656	MF	H_vs_HO	up
GO:0071933	Arp2/3 complex binding	7	2	0.06	21	0.00143	0.0068	MF	H_vs_HO	up
GO:0004857	enzyme inhibitor activity	203	12	1.71	22	1e-07	0.00755	MF	H_vs_HO	up
GO:0030291	protein serine/threonine kinase inhibito...	23	8	0.19	23	7.6e-12	0.0078	MF	H_vs_HO	up
GO:0005488	binding	5980	60	50.39	24	0.00798	0.00798	MF	H_vs_HO	up
GO:0008047	enzyme activator activity	265	14	2.23	25	3.3e-08	0.00836	MF	H_vs_HO	up
GO:0044877	protein-containing complex binding	730	14	6.15	26	0.00274	0.01154	MF	H_vs_HO	up
GO:0019829	ATPase-coupled cation transmembrane tran...	45	3	0.38	27	0.00632	0.01159	MF	H_vs_HO	up
GO:0051087	chaperone binding	76	4	0.64	28	0.00377	0.01225	MF	H_vs_HO	up
GO:0015035	protein-disulfide reductase activity	23	2	0.19	29	0.0158	0.01253	MF	H_vs_HO	up
GO:0005515	protein binding	4190	50	35.3	30	0.00038	0.01389	MF	H_vs_HO	up
GO:0090079	translation regulator activity, nucleic ...	113	2	0.95	31	0.24641	0.02023	MF	H_vs_HO	up
GO:0042626	ATPase-coupled transmembrane transporter...	118	4	0.99	32	0.01731	0.02423	MF	H_vs_HO	up
GO:0035639	purine ribonucleoside triphosphate bindi...	397	4	3.34	33	0.43163	0.02923	MF	H_vs_HO	up
GO:0004197	cysteine-type endopeptidase activity	51	2	0.43	34	0.06853	0.0294	MF	H_vs_HO	up
GO:0015078	proton transmembrane transporter activit...	123	4	1.04	35	0.01985	0.02941	MF	H_vs_HO	up
GO:0042803	protein homodimerization activity	621	12	5.23	36	0.00534	0.03062	MF	H_vs_HO	up
GO:0005484	SNAP receptor activity	28	2	0.24	37	0.02298	0.03127	MF	H_vs_HO	up
GO:0016667	oxidoreductase activity, acting on a sul...	45	2	0.38	38	0.05494	0.03271	MF	H_vs_HO	up
GO:0016817	hydrolase activity, acting on acid anhyd...	608	10	5.12	39	0.03043	0.03474	MF	H_vs_HO	up
GO:0042287	MHC protein binding	7	1	0.06	40	0.05753	0.03835	MF	H_vs_HO	up
GO:0016936	galactoside binding	5	1	0.04	41	0.04143	0.03912	MF	H_vs_HO	up
GO:0016787	hydrolase activity	1757	17	14.8	42	0.3026	0.03959	MF	H_vs_HO	up
GO:0030957	Tat protein binding	6	1	0.05	43	0.04952	0.04	MF	H_vs_HO	up
GO:0022804	active transmembrane transporter activit...	325	5	2.74	44	0.13832	0.04431	MF	H_vs_HO	up
GO:0050811	GABA receptor binding	10	1	0.08	45	0.08117	0.05445	MF	H_vs_HO	up
GO:0006457	protein folding	210	3	0.17	1	0.00049	0.0004	BP	HH_vs_HO	up
GO:0010259	multicellular organism aging	362	4	0.29	2	0.00011	0.00065	BP	HH_vs_HO	up
GO:0008340	determination of adult lifespan	341	4	0.28	3	8.8e-05	0.00089	BP	HH_vs_HO	up
GO:0007568	aging	500	4	0.41	4	0.00039	0.00142	BP	HH_vs_HO	up
GO:0042594	response to starvation	297	3	0.24	5	0.00135	0.00167	BP	HH_vs_HO	up
GO:0072001	renal system development	262	2	0.21	6	0.01768	0.00589	BP	HH_vs_HO	up
GO:0001655	urogenital system development	284	2	0.23	7	0.02059	0.00692	BP	HH_vs_HO	up
GO:0032501	multicellular organismal process	5397	8	4.37	8	0.00796	0.00796	BP	HH_vs_HO	up
GO:0010457	centriole-centriole cohesion	15	1	0.01	9	0.0121	0.01292	BP	HH_vs_HO	up
GO:0099118	microtubule-based protein transport	17	1	0.01	10	0.0137	0.01345	BP	HH_vs_HO	up
GO:0035212	cell competition in a multicellular orga...	18	1	0.01	11	0.0145	0.01348	BP	HH_vs_HO	up
GO:0071963	establishment or maintenance of cell pol...	6	1	0	12	0.00485	0.01432	BP	HH_vs_HO	up
GO:0021542	dentate gyrus development	13	1	0.01	13	0.01049	0.01684	BP	HH_vs_HO	up
GO:0098840	protein transport along microtubule	17	1	0.01	14	0.0137	0.01816	BP	HH_vs_HO	up
GO:0060122	inner ear receptor cell stereocilium org...	21	1	0.02	15	0.0169	0.0201	BP	HH_vs_HO	up
GO:0032878	regulation of establishment or maintenan...	34	1	0.03	16	0.02723	0.02466	BP	HH_vs_HO	up
GO:0006081	cellular aldehyde metabolic process	72	1	0.06	17	0.0569	0.03105	BP	HH_vs_HO	up
GO:1903524	positive regulation of blood circulation	36	1	0.03	18	0.02881	0.03161	BP	HH_vs_HO	up
GO:0031023	microtubule organizing center organizati...	150	1	0.12	19	0.11532	0.03367	BP	HH_vs_HO	up
GO:0060119	inner ear receptor cell development	43	1	0.03	20	0.03433	0.03405	BP	HH_vs_HO	up
GO:0050896	response to stimulus	4919	7	3.99	21	0.03435	0.03435	BP	HH_vs_HO	up
GO:0034453	microtubule anchoring	22	1	0.02	22	0.0177	0.03787	BP	HH_vs_HO	up
GO:0008360	regulation of cell shape	111	1	0.09	23	0.08652	0.04014	BP	HH_vs_HO	up
GO:0032388	positive regulation of intracellular tra...	173	1	0.14	24	0.13193	0.04488	BP	HH_vs_HO	up
GO:0072002	Malpighian tubule development	61	1	0.05	25	0.04839	0.04543	BP	HH_vs_HO	up
GO:0042490	mechanoreceptor differentiation	68	1	0.06	26	0.05381	0.04739	BP	HH_vs_HO	up
GO:0099111	microtubule-based transport	161	1	0.13	27	0.1233	0.05012	BP	HH_vs_HO	up
GO:0051082	unfolded protein binding	130	3	0.12	1	0.00017	0.00028	MF	HH_vs_HO	up
GO:0034618	arginine binding	7	1	0.01	2	0.00645	0.00787	MF	HH_vs_HO	up
GO:0030507	spectrin binding	21	1	0.02	3	0.01923	0.01885	MF	HH_vs_HO	up
GO:0005488	binding	5980	8	5.52	4	0.05143	0.05143	MF	HH_vs_HO	up
GO:0007562	eclosion	23	2	0.04	1	0.00087	0.00076	BP	O_vs_OO	up
GO:0071684	organism emergence from protective struc...	32	2	0.06	2	0.00168	0.00119	BP	O_vs_OO	up
GO:0046460	neutral lipid biosynthetic process	84	2	0.16	3	0.01114	0.00126	BP	O_vs_OO	up
GO:0050793	regulation of developmental process	1812	7	3.49	4	0.04499	0.00198	BP	O_vs_OO	up
GO:0072348	sulfur compound transport	28	2	0.05	5	0.00129	0.00212	BP	O_vs_OO	up
GO:0015701	bicarbonate transport	23	3	0.04	6	1e-05	0.00245	BP	O_vs_OO	up
GO:0015711	organic anion transport	342	5	0.66	7	0.00038	0.00344	BP	O_vs_OO	up
GO:0010565	regulation of cellular ketone metabolic ...	130	2	0.25	8	0.02542	0.00404	BP	O_vs_OO	up
GO:0019532	oxalate transport	10	2	0.02	9	0.00016	0.00405	BP	O_vs_OO	up
GO:0042435	indole-containing compound biosynthetic ...	8	1	0.02	10	0.0153	0.00429	BP	O_vs_OO	up
GO:0060713	labyrinthine layer morphogenesis	9	1	0.02	11	0.0172	0.00507	BP	O_vs_OO	up
GO:0051271	negative regulation of cellular componen...	150	2	0.29	12	0.03312	0.00551	BP	O_vs_OO	up
GO:0060669	embryonic placenta morphogenesis	10	1	0.02	13	0.01909	0.00563	BP	O_vs_OO	up
GO:0030004	cellular monovalent inorganic cation hom...	72	3	0.14	14	0.00033	0.00572	BP	O_vs_OO	up
GO:0007618	mating	198	3	0.38	15	0.00608	0.00677	BP	O_vs_OO	up
GO:0002521	leukocyte differentiation	232	3	0.45	16	0.0094	0.00763	BP	O_vs_OO	up
GO:0097164	ammonium ion metabolic process	126	2	0.24	17	0.02398	0.00826	BP	O_vs_OO	up
GO:0007508	larval heart development	5	1	0.01	18	0.00959	0.00853	BP	O_vs_OO	up
GO:0045017	glycerolipid biosynthetic process	230	2	0.44	19	0.07128	0.00915	BP	O_vs_OO	up
GO:0048771	tissue remodeling	90	2	0.17	20	0.01271	0.00917	BP	O_vs_OO	up
GO:0052646	alditol phosphate metabolic process	8	1	0.02	21	0.0153	0.01039	BP	O_vs_OO	up
GO:0055085	transmembrane transport	1074	6	2.07	22	0.01275	0.01044	BP	O_vs_OO	up
GO:0060710	chorio-allantoic fusion	6	1	0.01	23	0.0115	0.01085	BP	O_vs_OO	up
GO:0040013	negative regulation of locomotion	167	2	0.32	24	0.04029	0.01136	BP	O_vs_OO	up
GO:0065008	regulation of biological quality	2709	9	5.21	25	0.05034	0.01138	BP	O_vs_OO	up
GO:0001555	oocyte growth	10	1	0.02	26	0.01909	0.01182	BP	O_vs_OO	up
GO:0046167	glycerol-3-phosphate biosynthetic proces...	5	1	0.01	27	0.00959	0.01206	BP	O_vs_OO	up
GO:0019098	reproductive behavior	341	3	0.66	28	0.02626	0.01225	BP	O_vs_OO	up
GO:0006857	oligopeptide transport	15	1	0.03	29	0.0285	0.01243	BP	O_vs_OO	up
GO:0098700	neurotransmitter loading into synaptic v...	16	1	0.03	30	0.03038	0.01543	BP	O_vs_OO	up
GO:0003344	pericardium morphogenesis	12	1	0.02	31	0.02287	0.01657	BP	O_vs_OO	up
GO:2000026	regulation of multicellular organismal d...	1476	6	2.84	32	0.0528	0.01682	BP	O_vs_OO	up
GO:0030336	negative regulation of cell migration	118	2	0.23	33	0.02122	0.01706	BP	O_vs_OO	up
GO:0070314	G1 to G0 transition	10	1	0.02	34	0.01909	0.01716	BP	O_vs_OO	up
GO:2000146	negative regulation of cell motility	137	2	0.26	35	0.02802	0.01775	BP	O_vs_OO	up
GO:0006730	one-carbon metabolic process	15	1	0.03	36	0.0285	0.01828	BP	O_vs_OO	up
GO:0046628	positive regulation of insulin receptor ...	18	1	0.03	37	0.03411	0.01858	BP	O_vs_OO	up
GO:0042476	odontogenesis	55	2	0.11	38	0.0049	0.0189	BP	O_vs_OO	up
GO:0071244	cellular response to carbon dioxide	8	1	0.02	39	0.0153	0.01945	BP	O_vs_OO	up
GO:0045780	positive regulation of bone resorption	11	1	0.02	40	0.02098	0.01965	BP	O_vs_OO	up
GO:0007077	mitotic nuclear membrane disassembly	15	1	0.03	41	0.0285	0.02016	BP	O_vs_OO	up
GO:0009820	alkaloid metabolic process	14	1	0.03	42	0.02663	0.02175	BP	O_vs_OO	up
GO:1901160	primary amino compound metabolic process	14	1	0.03	43	0.02663	0.02175	BP	O_vs_OO	up
GO:1902358	sulfate transmembrane transport	10	2	0.02	44	0.00016	0.02304	BP	O_vs_OO	up
GO:0009404	toxin metabolic process	19	1	0.04	45	0.03597	0.02315	BP	O_vs_OO	up
GO:0032984	protein-containing complex disassembly	271	2	0.52	46	0.09455	0.02404	BP	O_vs_OO	up
GO:0035001	dorsal trunk growth, open tracheal syste...	6	1	0.01	47	0.0115	0.02508	BP	O_vs_OO	up
GO:0015669	gas transport	10	1	0.02	48	0.01909	0.02549	BP	O_vs_OO	up
GO:0001892	embryonic placenta development	44	1	0.08	49	0.08144	0.02593	BP	O_vs_OO	up
GO:0071498	cellular response to fluid shear stress	18	1	0.03	50	0.03411	0.02594	BP	O_vs_OO	up
GO:0022404	molting cycle process	158	2	0.3	51	0.03642	0.02678	BP	O_vs_OO	up
GO:0019216	regulation of lipid metabolic process	372	2	0.72	52	0.15928	0.02684	BP	O_vs_OO	up
GO:0006811	ion transport	1103	6	2.12	53	0.01445	0.02708	BP	O_vs_OO	up
GO:0006656	phosphatidylcholine biosynthetic process	25	1	0.05	54	0.04708	0.02728	BP	O_vs_OO	up
GO:0000266	mitochondrial fission	25	1	0.05	55	0.04708	0.02741	BP	O_vs_OO	up
GO:0048588	developmental cell growth	257	2	0.49	56	0.08637	0.02765	BP	O_vs_OO	up
GO:0009309	amine biosynthetic process	53	1	0.1	57	0.09731	0.02877	BP	O_vs_OO	up
GO:0008052	sensory organ boundary specification	25	1	0.05	58	0.04708	0.0289	BP	O_vs_OO	up
GO:0042430	indole-containing compound metabolic pro...	27	1	0.05	59	0.05075	0.02991	BP	O_vs_OO	up
GO:0009072	aromatic amino acid family metabolic pro...	44	1	0.08	60	0.08144	0.0308	BP	O_vs_OO	up
GO:0097186	amelogenesis	8	1	0.02	61	0.0153	0.03084	BP	O_vs_OO	up
GO:0034113	heterotypic cell-cell adhesion	10	1	0.02	62	0.01909	0.03106	BP	O_vs_OO	up
GO:0019217	regulation of fatty acid metabolic proce...	97	2	0.19	63	0.01466	0.03141	BP	O_vs_OO	up
GO:0038166	angiotensin-activated signaling pathway	6	1	0.01	64	0.0115	0.03162	BP	O_vs_OO	up
GO:0019755	one-carbon compound transport	8	1	0.02	65	0.0153	0.03174	BP	O_vs_OO	up
GO:0098751	bone cell development	25	1	0.05	66	0.04708	0.03183	BP	O_vs_OO	up
GO:0110151	positive regulation of biomineralization	18	1	0.03	67	0.03411	0.03195	BP	O_vs_OO	up
GO:0016204	determination of muscle attachment site	19	1	0.04	68	0.03597	0.03284	BP	O_vs_OO	up
GO:0008272	sulfate transport	11	2	0.02	69	0.00019	0.0332	BP	O_vs_OO	up
GO:1903825	organic acid transmembrane transport	149	3	0.29	70	0.00273	0.03386	BP	O_vs_OO	up
GO:0090287	regulation of cellular response to growt...	187	2	0.36	71	0.04942	0.03579	BP	O_vs_OO	up
GO:0051239	regulation of multicellular organismal p...	2015	6	3.88	72	0.17485	0.03586	BP	O_vs_OO	up
GO:1904037	positive regulation of epithelial cell a...	15	1	0.03	73	0.0285	0.03614	BP	O_vs_OO	up
GO:0042136	neurotransmitter biosynthetic process	50	1	0.1	74	0.09205	0.03672	BP	O_vs_OO	up
GO:0042180	cellular ketone metabolic process	217	2	0.42	75	0.06437	0.03767	BP	O_vs_OO	up
GO:1904035	regulation of epithelial cell apoptotic ...	36	1	0.07	76	0.06712	0.0383	BP	O_vs_OO	up
GO:0007563	regulation of eclosion	10	1	0.02	77	0.01909	0.03985	BP	O_vs_OO	up
GO:0043171	peptide catabolic process	25	1	0.05	78	0.04708	0.04068	BP	O_vs_OO	up
GO:0015698	inorganic anion transport	80	3	0.15	79	0.00045	0.0411	BP	O_vs_OO	up
GO:0007010	cytoskeleton organization	1047	3	2.02	80	0.32734	0.04243	BP	O_vs_OO	up
GO:0000912	assembly of actomyosin apparatus involve...	26	1	0.05	81	0.04892	0.04275	BP	O_vs_OO	up
GO:2000147	positive regulation of cell motility	224	2	0.43	82	0.06806	0.04279	BP	O_vs_OO	up
GO:0055067	monovalent inorganic cation homeostasis	102	3	0.2	83	0.00092	0.04312	BP	O_vs_OO	up
GO:0008610	lipid biosynthetic process	548	2	1.05	84	0.28484	0.04325	BP	O_vs_OO	up
GO:0045597	positive regulation of cell differentiat...	619	3	1.19	85	0.11263	0.0438	BP	O_vs_OO	up
GO:0042330	taxis	595	3	1.15	86	0.10295	0.04407	BP	O_vs_OO	up
GO:0033058	directional locomotion	22	1	0.04	87	0.04154	0.04417	BP	O_vs_OO	up
GO:0006820	anion transport	451	5	0.87	88	0.00133	0.04477	BP	O_vs_OO	up
GO:1904019	epithelial cell apoptotic process	51	1	0.1	89	0.09381	0.04628	BP	O_vs_OO	up
GO:0022411	cellular component disassembly	414	2	0.8	90	0.18832	0.04669	BP	O_vs_OO	up
GO:0062012	regulation of small molecule metabolic p...	291	2	0.56	91	0.10663	0.0467	BP	O_vs_OO	up
GO:0009888	tissue development	1818	6	3.5	92	0.12074	0.04672	BP	O_vs_OO	up
GO:0061756	leukocyte adhesion to vascular endotheli...	5	1	0.01	93	0.00959	0.04717	BP	O_vs_OO	up
GO:0040036	regulation of fibroblast growth factor r...	29	1	0.06	94	0.05441	0.04766	BP	O_vs_OO	up
GO:0070169	positive regulation of biomineral tissue...	18	1	0.03	95	0.03411	0.04825	BP	O_vs_OO	up
GO:0014066	regulation of phosphatidylinositol 3-kin...	48	1	0.09	96	0.08853	0.04893	BP	O_vs_OO	up
GO:0046189	phenol-containing compound biosynthetic ...	70	1	0.13	97	0.12657	0.04938	BP	O_vs_OO	up
GO:0014068	positive regulation of phosphatidylinosi...	25	1	0.05	98	0.04708	0.0496	BP	O_vs_OO	up
GO:0042303	molting cycle	221	2	0.43	99	0.06647	0.0497	BP	O_vs_OO	up
GO:0030397	membrane disassembly	23	1	0.04	100	0.04339	0.04999	BP	O_vs_OO	up
GO:0007564	regulation of chitin-based cuticle tanni...	13	1	0.03	101	0.02475	0.05015	BP	O_vs_OO	up
GO:1990405	protein antigen binding	5	1	0.01	1	0.01092	0.0083	MF	O_vs_OO	up
GO:1901682	sulfur compound transmembrane transporte...	25	2	0.05	2	0.00133	0.0089	MF	O_vs_OO	up
GO:0015116	sulfate transmembrane transporter activi...	10	2	0.02	3	0.0002	0.011	MF	O_vs_OO	up
GO:0070279	vitamin B6 binding	28	1	0.06	4	0.05971	0.0112	MF	O_vs_OO	up
GO:0019531	oxalate transmembrane transporter activi...	9	2	0.02	5	0.00016	0.0123	MF	O_vs_OO	up
GO:0001968	fibronectin binding	8	1	0.02	6	0.01742	0.0133	MF	O_vs_OO	up
GO:0005253	anion channel activity	44	2	0.1	7	0.00408	0.0179	MF	O_vs_OO	up
GO:0005342	organic acid transmembrane transporter a...	110	3	0.24	8	0.00166	0.0208	MF	O_vs_OO	up
GO:0015106	bicarbonate transmembrane transporter ac...	12	2	0.03	9	0.0003	0.0221	MF	O_vs_OO	up
GO:0042975	peroxisome proliferator activated recept...	8	1	0.02	10	0.01742	0.0221	MF	O_vs_OO	up
GO:0004370	glycerol kinase activity	5	1	0.01	11	0.01092	0.0226	MF	O_vs_OO	up
GO:0003823	antigen binding	13	1	0.03	12	0.02816	0.0237	MF	O_vs_OO	up
GO:0043236	laminin binding	15	1	0.03	13	0.03242	0.0248	MF	O_vs_OO	up
GO:0030170	pyridoxal phosphate binding	28	1	0.06	14	0.05971	0.031	MF	O_vs_OO	up
GO:0050840	extracellular matrix binding	24	1	0.05	15	0.05139	0.0433	MF	O_vs_OO	up
GO:0005215	transporter activity	927	5	2.03	16	0.04512	0.0451	MF	O_vs_OO	up
GO:0015026	coreceptor activity	22	1	0.05	17	0.04721	0.051	MF	O_vs_OO	up
NA	NA	NA	NA	NA	NA	NA	NA	NA	O_vs_OH	up
GO:0021550	medulla oblongata development	7	1	0	1	0.0028	0.0015	BP	OO_vs_OH	up
GO:0021548	pons development	12	1	0	2	0.0049	0.0026	BP	OO_vs_OH	up
GO:0021984	adenohypophysis development	13	1	0.01	3	0.0053	0.0028	BP	OO_vs_OH	up
GO:0061382	Malpighian tubule tip cell differentiati...	9	1	0	4	0.0036	0.003	BP	OO_vs_OH	up
GO:0060712	spongiotrophoblast layer development	6	1	0	5	0.0024	0.0031	BP	OO_vs_OH	up
GO:0060706	cell differentiation involved in embryon...	11	1	0	6	0.0045	0.0035	BP	OO_vs_OH	up
GO:0021544	subpallium development	16	1	0.01	7	0.0065	0.0035	BP	OO_vs_OH	up
GO:0048486	parasympathetic nervous system developme...	12	1	0	8	0.0049	0.0035	BP	OO_vs_OH	up
GO:0043696	dedifferentiation	19	1	0.01	9	0.0077	0.0039	BP	OO_vs_OH	up
GO:0003358	noradrenergic neuron development	5	1	0	10	0.002	0.004	BP	OO_vs_OH	up
GO:0048484	enteric nervous system development	14	1	0.01	11	0.0057	0.0041	BP	OO_vs_OH	up
GO:0021516	dorsal spinal cord development	19	1	0.01	12	0.0077	0.0041	BP	OO_vs_OH	up
GO:0048485	sympathetic nervous system development	15	1	0.01	13	0.0061	0.0044	BP	OO_vs_OH	up
GO:0061548	ganglion development	16	1	0.01	14	0.0065	0.0045	BP	OO_vs_OH	up
GO:0048857	neural nucleus development	22	1	0.01	15	0.0089	0.0048	BP	OO_vs_OH	up
GO:0003357	noradrenergic neuron differentiation	7	1	0	16	0.0028	0.0049	BP	OO_vs_OH	up
GO:0060479	lung cell differentiation	15	1	0.01	17	0.0061	0.005	BP	OO_vs_OH	up
GO:0048505	regulation of timing of cell differentia...	7	1	0	18	0.0028	0.0057	BP	OO_vs_OH	up
GO:0043697	cell dedifferentiation	19	1	0.01	19	0.0077	0.0063	BP	OO_vs_OH	up
GO:0071000	response to magnetism	9	1	0	20	0.0036	0.0079	BP	OO_vs_OH	up
GO:0021517	ventral spinal cord development	40	1	0.02	21	0.0161	0.0087	BP	OO_vs_OH	up
GO:0051593	response to folic acid	13	1	0.01	22	0.0053	0.0088	BP	OO_vs_OH	up
GO:0048483	autonomic nervous system development	35	1	0.01	23	0.0141	0.0103	BP	OO_vs_OH	up
GO:0097154	GABAergic neuron differentiation	17	1	0.01	24	0.0069	0.0118	BP	OO_vs_OH	up
GO:0060428	lung epithelium development	21	1	0.01	25	0.0085	0.0137	BP	OO_vs_OH	up
GO:0043584	nose development	15	1	0.01	26	0.0061	0.0139	BP	OO_vs_OH	up
GO:0050879	multicellular organismal movement	38	1	0.02	27	0.0153	0.014	BP	OO_vs_OH	up
GO:0002070	epithelial cell maturation	10	1	0	28	0.004	0.0141	BP	OO_vs_OH	up
GO:0021515	cell differentiation in spinal cord	44	1	0.02	29	0.0177	0.0148	BP	OO_vs_OH	up
GO:0021536	diencephalon development	71	1	0.03	30	0.0285	0.0154	BP	OO_vs_OH	up
GO:0021575	hindbrain morphogenesis	41	1	0.02	31	0.0165	0.0168	BP	OO_vs_OH	up
GO:0007419	ventral cord development	48	1	0.02	32	0.0193	0.0174	BP	OO_vs_OH	up
GO:0014016	neuroblast differentiation	53	1	0.02	33	0.0213	0.0179	BP	OO_vs_OH	up
GO:0022037	metencephalon development	87	1	0.04	34	0.0348	0.0189	BP	OO_vs_OH	up
GO:0060487	lung epithelial cell differentiation	14	1	0.01	35	0.0057	0.0195	BP	OO_vs_OH	up
GO:0043587	tongue morphogenesis	10	1	0	36	0.004	0.0196	BP	OO_vs_OH	up
GO:0009249	protein lipoylation	9	1	0	37	0.0036	0.0198	BP	OO_vs_OH	up
GO:0021781	glial cell fate commitment	13	1	0.01	38	0.0053	0.0199	BP	OO_vs_OH	up
GO:0021987	cerebral cortex development	95	1	0.04	39	0.0379	0.0206	BP	OO_vs_OH	up
GO:0040034	regulation of development, heterochronic	38	1	0.02	40	0.0153	0.021	BP	OO_vs_OH	up
GO:0043586	tongue development	18	1	0.01	41	0.0073	0.021	BP	OO_vs_OH	up
GO:0019098	reproductive behavior	341	2	0.14	42	0.0068	0.0229	BP	OO_vs_OH	up
GO:0072002	Malpighian tubule development	61	1	0.02	43	0.0245	0.023	BP	OO_vs_OH	up
GO:0002805	regulation of antimicrobial peptide bios...	57	1	0.02	44	0.0229	0.0234	BP	OO_vs_OH	up
GO:0060004	reflex	22	1	0.01	45	0.0089	0.0234	BP	OO_vs_OH	up
GO:0006903	vesicle targeting	76	1	0.03	46	0.0304	0.0249	BP	OO_vs_OH	up
GO:0001892	embryonic placenta development	44	1	0.02	47	0.0177	0.0259	BP	OO_vs_OH	up
GO:0001890	placenta development	72	1	0.03	48	0.0289	0.0271	BP	OO_vs_OH	up
GO:0030902	hindbrain development	125	1	0.05	49	0.0497	0.0272	BP	OO_vs_OH	up
GO:0000966	RNA 5'-end processing	23	1	0.01	50	0.0093	0.0279	BP	OO_vs_OH	up
GO:0007442	hindgut morphogenesis	68	1	0.03	51	0.0273	0.028	BP	OO_vs_OH	up
GO:0014018	neuroblast fate specification	7	1	0	52	0.0028	0.0304	BP	OO_vs_OH	up
GO:0031102	neuron projection regeneration	67	1	0.03	53	0.0269	0.0309	BP	OO_vs_OH	up
GO:0021511	spinal cord patterning	23	1	0.01	54	0.0093	0.031	BP	OO_vs_OH	up
GO:0051302	regulation of cell division	171	1	0.07	55	0.0675	0.0311	BP	OO_vs_OH	up
GO:0048208	COPII vesicle coating	44	1	0.02	56	0.0177	0.0313	BP	OO_vs_OH	up
GO:0021543	pallium development	145	1	0.06	57	0.0575	0.0315	BP	OO_vs_OH	up
GO:0030325	adrenal gland development	18	1	0.01	58	0.0073	0.0321	BP	OO_vs_OH	up
GO:0035270	endocrine system development	111	1	0.04	59	0.0442	0.0326	BP	OO_vs_OH	up
GO:0021510	spinal cord development	93	1	0.04	60	0.0372	0.0337	BP	OO_vs_OH	up
GO:0060253	negative regulation of glial cell prolif...	15	1	0.01	61	0.0061	0.0342	BP	OO_vs_OH	up
GO:0014009	glial cell proliferation	46	1	0.02	62	0.0185	0.0348	BP	OO_vs_OH	up
GO:0070849	response to epidermal growth factor	41	1	0.02	63	0.0165	0.0353	BP	OO_vs_OH	up
GO:0008407	chaeta morphogenesis	44	1	0.02	64	0.0177	0.036	BP	OO_vs_OH	up
GO:0060251	regulation of glial cell proliferation	33	1	0.01	65	0.0133	0.0368	BP	OO_vs_OH	up
GO:0046662	regulation of oviposition	80	1	0.03	66	0.032	0.0378	BP	OO_vs_OH	up
GO:0002700	regulation of production of molecular me...	105	1	0.04	67	0.0419	0.0381	BP	OO_vs_OH	up
GO:0021872	forebrain generation of neurons	63	1	0.03	68	0.0253	0.0387	BP	OO_vs_OH	up
GO:0021782	glial cell development	94	1	0.04	69	0.0376	0.0407	BP	OO_vs_OH	up
GO:0007422	peripheral nervous system development	140	1	0.06	70	0.0555	0.0411	BP	OO_vs_OH	up
GO:0021537	telencephalon development	192	1	0.08	71	0.0756	0.0417	BP	OO_vs_OH	up
GO:0048866	stem cell fate specification	10	1	0	72	0.004	0.0422	BP	OO_vs_OH	up
GO:0030324	lung development	118	1	0.05	73	0.047	0.0435	BP	OO_vs_OH	up
GO:0030323	respiratory tube development	121	1	0.05	74	0.0481	0.0438	BP	OO_vs_OH	up
GO:0098727	maintenance of cell number	214	1	0.09	75	0.0839	0.0442	BP	OO_vs_OH	up
GO:2001013	epithelial cell proliferation involved i...	12	1	0	76	0.0049	0.0456	BP	OO_vs_OH	up
GO:0031099	regeneration	213	1	0.09	77	0.0836	0.0463	BP	OO_vs_OH	up
GO:0006900	vesicle budding from membrane	69	1	0.03	78	0.0277	0.0467	BP	OO_vs_OH	up
GO:0060575	intestinal epithelial cell differentiati...	27	1	0.01	79	0.0109	0.047	BP	OO_vs_OH	up
GO:0030856	regulation of epithelial cell differenti...	95	1	0.04	80	0.0379	0.0489	BP	OO_vs_OH	up
GO:0034471	ncRNA 5'-end processing	19	1	0.01	81	0.0077	0.0497	BP	OO_vs_OH	up
GO:0032526	response to retinoic acid	64	1	0.03	82	0.0257	0.0499	BP	OO_vs_OH	up
GO:0010171	body morphogenesis	124	1	0.05	83	0.0493	0.051	BP	OO_vs_OH	up
GO:0004549	tRNA-specific ribonuclease activity	8	1	0	1	0.0028	0.04	MF	OO_vs_OH	up
GO:0043425	bHLH transcription factor binding	16	1	0.01	2	0.0055	0.096	MF	OO_vs_OH	up
GO:0050789	regulation of biological process	5748	318	234.07	1	1.5e-19	1.5e-19	BP	H_vs_O	down
GO:0048519	negative regulation of biological proces...	3195	211	130.1	2	1.4e-17	1.4e-17	BP	H_vs_O	down
GO:0050794	regulation of cellular process	5428	313	221.03	3	1.7e-22	2.1e-17	BP	H_vs_O	down
GO:0065007	biological regulation	6225	328	253.49	4	1.1e-16	1.1e-16	BP	H_vs_O	down
GO:0048518	positive regulation of biological proces...	3332	209	135.68	5	1.2e-14	1.2e-14	BP	H_vs_O	down
GO:0048523	negative regulation of cellular process	2871	192	116.91	6	5.5e-16	6.1e-13	BP	H_vs_O	down
GO:0048522	positive regulation of cellular process	3066	199	124.85	7	2.7e-15	3e-12	BP	H_vs_O	down
GO:0019222	regulation of metabolic process	3728	234	151.81	8	1.9e-17	4.3e-12	BP	H_vs_O	down
GO:0080090	regulation of primary metabolic process	3291	217	134.01	9	3e-18	3.2e-11	BP	H_vs_O	down
GO:0031323	regulation of cellular metabolic process	3405	222	138.66	10	3.1e-18	3.8e-11	BP	H_vs_O	down
GO:0032502	developmental process	4846	260	197.34	11	9.5e-11	9.5e-11	BP	H_vs_O	down
GO:0051171	regulation of nitrogen compound metaboli...	3143	208	127.99	12	2.5e-17	2.1e-10	BP	H_vs_O	down
GO:0048869	cellular developmental process	3038	188	123.71	13	5e-12	3.1e-10	BP	H_vs_O	down
GO:0008219	cell death	1339	103	54.53	14	3.2e-11	1.6e-09	BP	H_vs_O	down
GO:0036211	protein modification process	2199	151	89.55	15	9.8e-13	3.3e-09	BP	H_vs_O	down
GO:0009987	cellular process	9048	395	368.45	16	7.6e-09	7.6e-09	BP	H_vs_O	down
GO:0040011	locomotion	1473	103	59.98	17	7.7e-09	7.7e-09	BP	H_vs_O	down
GO:0009892	negative regulation of metabolic process	2020	143	82.26	18	5.2e-13	9.3e-09	BP	H_vs_O	down
GO:0051172	negative regulation of nitrogen compound...	1533	118	62.43	19	5.7e-13	9.5e-09	BP	H_vs_O	down
GO:0009893	positive regulation of metabolic process	2097	146	85.39	20	9.9e-13	1.1e-08	BP	H_vs_O	down
GO:2000112	regulation of cellular macromolecule bio...	2210	150	89.99	21	3.2e-12	5.8e-08	BP	H_vs_O	down
GO:0051674	localization of cell	1006	79	40.97	22	4.8e-09	7.3e-08	BP	H_vs_O	down
GO:0040007	growth	1108	81	45.12	23	7.5e-08	7.5e-08	BP	H_vs_O	down
GO:0007049	cell cycle	1382	100	56.28	24	2.2e-09	7.8e-08	BP	H_vs_O	down
GO:0031325	positive regulation of cellular metaboli...	1917	137	78.06	25	1.1e-12	1.1e-07	BP	H_vs_O	down
GO:0023052	signaling	3283	182	133.69	26	2.1e-07	2.1e-07	BP	H_vs_O	down
GO:0031324	negative regulation of cellular metaboli...	1711	125	69.67	27	3.8e-12	2.5e-07	BP	H_vs_O	down
GO:0010605	negative regulation of macromolecule met...	1854	136	75.5	28	1.7e-13	5.1e-07	BP	H_vs_O	down
GO:0051716	cellular response to stimulus	3766	210	153.36	29	3.3e-09	6.3e-07	BP	H_vs_O	down
GO:0008152	metabolic process	6977	326	284.11	30	7.5e-07	7.5e-07	BP	H_vs_O	down
GO:0006928	movement of cell or subcellular componen...	1429	99	58.19	31	2.7e-08	7.8e-07	BP	H_vs_O	down
GO:0030029	actin filament-based process	529	48	21.54	32	1.2e-07	8.8e-07	BP	H_vs_O	down
GO:0044260	cellular macromolecule metabolic process	4616	256	187.97	33	2.5e-12	1.4e-06	BP	H_vs_O	down
GO:0051173	positive regulation of nitrogen compound...	1849	128	75.29	34	8.6e-11	1.4e-06	BP	H_vs_O	down
GO:0043170	macromolecule metabolic process	5411	286	220.34	35	5.4e-12	1.7e-06	BP	H_vs_O	down
GO:0035556	intracellular signal transduction	1454	114	59.21	36	4.8e-13	1.7e-06	BP	H_vs_O	down
GO:0061919	process utilizing autophagic mechanism	386	38	15.72	37	3.6e-07	1.9e-06	BP	H_vs_O	down
GO:0031326	regulation of cellular biosynthetic proc...	2415	160	98.34	38	2.8e-12	2.7e-06	BP	H_vs_O	down
GO:0060255	regulation of macromolecule metabolic pr...	3412	216	138.94	39	7.3e-16	3.2e-06	BP	H_vs_O	down
GO:0051128	regulation of cellular component organiz...	1832	132	74.6	40	1.9e-12	3.3e-06	BP	H_vs_O	down
GO:0007165	signal transduction	2908	169	118.42	41	2.9e-08	3.7e-06	BP	H_vs_O	down
GO:0044237	cellular metabolic process	6504	317	264.85	42	4.3e-09	3.8e-06	BP	H_vs_O	down
GO:0071840	cellular component organization or bioge...	4571	243	186.14	43	4.3e-09	4.5e-06	BP	H_vs_O	down
GO:0007552	metamorphosis	493	49	20.08	44	4.6e-09	5.3e-06	BP	H_vs_O	down
GO:0051246	regulation of protein metabolic process	1623	120	66.09	45	5.6e-12	5.8e-06	BP	H_vs_O	down
GO:0022414	reproductive process	2032	119	82.75	46	7.7e-06	7.7e-06	BP	H_vs_O	down
GO:0022412	cellular process involved in reproductio...	1152	80	46.91	47	8e-07	8.6e-06	BP	H_vs_O	down
GO:0031328	positive regulation of cellular biosynth...	1238	90	50.41	48	1.5e-08	1.2e-05	BP	H_vs_O	down
GO:0010604	positive regulation of macromolecule met...	1982	139	80.71	49	2.8e-12	1.3e-05	BP	H_vs_O	down
GO:0009891	positive regulation of biosynthetic proc...	1252	91	50.98	50	1.2e-08	1.3e-05	BP	H_vs_O	down
GO:0051247	positive regulation of protein metabolic...	957	77	38.97	51	2.6e-09	1.3e-05	BP	H_vs_O	down
GO:0000003	reproduction	2122	122	86.41	52	1.4e-05	1.4e-05	BP	H_vs_O	down
GO:0009889	regulation of biosynthetic process	2458	160	100.09	53	1.3e-11	1.5e-05	BP	H_vs_O	down
GO:0006468	protein phosphorylation	948	87	38.6	54	1.3e-13	1.5e-05	BP	H_vs_O	down
GO:0050793	regulation of developmental process	1812	127	73.79	55	4.5e-11	1.7e-05	BP	H_vs_O	down
GO:0035295	tube development	1187	92	48.34	56	3.5e-10	1.7e-05	BP	H_vs_O	down
GO:0006914	autophagy	386	38	15.72	57	3.6e-07	1.9e-05	BP	H_vs_O	down
GO:0016032	viral process	230	24	9.37	58	2.1e-05	2.1e-05	BP	H_vs_O	down
GO:0032501	multicellular organismal process	5397	259	219.77	59	3.2e-05	3.2e-05	BP	H_vs_O	down
GO:0018130	heterocycle biosynthetic process	2529	152	102.98	60	2.6e-08	3.4e-05	BP	H_vs_O	down
GO:0009791	post-embryonic development	1071	78	43.61	61	1.6e-07	3.5e-05	BP	H_vs_O	down
GO:2000026	regulation of multicellular organismal d...	1476	105	60.1	62	2e-09	3.5e-05	BP	H_vs_O	down
GO:0016310	phosphorylation	1255	99	51.11	63	2.1e-11	3.9e-05	BP	H_vs_O	down
GO:0051179	localization	3985	201	162.27	64	4.2e-05	4.2e-05	BP	H_vs_O	down
GO:0006325	chromatin organization	764	65	31.11	65	6.7e-09	4.9e-05	BP	H_vs_O	down
GO:0007154	cell communication	3336	183	135.85	66	4.3e-07	5.2e-05	BP	H_vs_O	down
GO:0006464	cellular protein modification process	2199	151	89.55	67	9.8e-13	5.3e-05	BP	H_vs_O	down
GO:0009966	regulation of signal transduction	1744	123	71.02	68	7.1e-11	5.4e-05	BP	H_vs_O	down
GO:0090304	nucleic acid metabolic process	3097	189	126.11	69	1.6e-11	6.7e-05	BP	H_vs_O	down
GO:0050896	response to stimulus	4919	238	200.31	70	7.3e-05	7.3e-05	BP	H_vs_O	down
GO:0061726	mitochondrion disassembly	59	10	2.4	71	0.00012	9.2e-05	BP	H_vs_O	down
GO:0010557	positive regulation of macromolecule bio...	1136	87	46.26	72	2.2e-09	9.4e-05	BP	H_vs_O	down
GO:0048583	regulation of response to stimulus	2205	144	89.79	73	2.3e-10	0.0001	BP	H_vs_O	down
GO:0032270	positive regulation of cellular protein ...	905	74	36.85	74	2.8e-09	0.00011	BP	H_vs_O	down
GO:0006996	organelle organization	3000	187	122.16	75	3e-12	0.00012	BP	H_vs_O	down
GO:0044271	cellular nitrogen compound biosynthetic ...	3185	178	129.7	76	1.8e-07	0.00013	BP	H_vs_O	down
GO:0007276	gamete generation	1318	92	53.67	77	7.1e-08	0.00013	BP	H_vs_O	down
GO:0010508	positive regulation of autophagy	81	17	3.3	78	1.9e-08	0.00013	BP	H_vs_O	down
GO:0016049	cell growth	499	40	20.32	79	2.9e-05	0.00013	BP	H_vs_O	down
GO:0032268	regulation of cellular protein metabolic...	1549	115	63.08	80	1.5e-11	0.00015	BP	H_vs_O	down
GO:0007167	enzyme linked receptor protein signaling...	667	59	27.16	81	9e-09	0.00015	BP	H_vs_O	down
GO:0044419	biological process involved in interspec...	1004	64	40.88	82	0.00017	0.00017	BP	H_vs_O	down
GO:0035265	organ growth	158	19	6.43	83	2.2e-05	0.00017	BP	H_vs_O	down
GO:0051651	maintenance of location in cell	172	19	7	84	7.1e-05	0.00017	BP	H_vs_O	down
GO:0022604	regulation of cell morphogenesis	393	42	16	85	7.8e-09	0.00018	BP	H_vs_O	down
GO:0019438	aromatic compound biosynthetic process	2551	151	103.88	86	8.6e-08	0.00019	BP	H_vs_O	down
GO:0051129	negative regulation of cellular componen...	579	51	23.58	87	1.2e-07	0.0002	BP	H_vs_O	down
GO:0007163	establishment or maintenance of cell pol...	358	31	14.58	88	5.7e-05	0.0002	BP	H_vs_O	down
GO:0009886	post-embryonic animal morphogenesis	498	50	20.28	89	2.2e-09	0.0002	BP	H_vs_O	down
GO:0010638	positive regulation of organelle organiz...	444	45	18.08	90	1.1e-08	0.00021	BP	H_vs_O	down
GO:0010556	regulation of macromolecule biosynthetic...	2270	153	92.44	91	3e-12	0.00021	BP	H_vs_O	down
GO:0150115	cell-substrate junction organization	65	13	2.65	92	1.7e-06	0.00026	BP	H_vs_O	down
GO:0048707	instar larval or pupal morphogenesis	470	49	19.14	93	9.1e-10	0.00028	BP	H_vs_O	down
GO:0048589	developmental growth	830	66	33.8	94	7.1e-08	0.00031	BP	H_vs_O	down
GO:0060033	anatomical structure regression	71	12	2.89	95	2.6e-05	0.00033	BP	H_vs_O	down
GO:0070848	response to growth factor	447	40	18.2	96	2.1e-06	0.00036	BP	H_vs_O	down
GO:0002165	instar larval or pupal development	625	52	25.45	97	5.3e-07	0.00036	BP	H_vs_O	down
GO:0048585	negative regulation of response to stimu...	940	70	38.28	98	3.5e-07	0.0004	BP	H_vs_O	down
GO:0009653	anatomical structure morphogenesis	2430	157	98.95	99	4.4e-11	0.00042	BP	H_vs_O	down
GO:0033036	macromolecule localization	2036	126	82.91	100	1.6e-07	0.00045	BP	H_vs_O	down
GO:0010468	regulation of gene expression	2719	179	110.72	101	7.3e-14	0.00045	BP	H_vs_O	down
GO:0043412	macromolecule modification	2355	152	95.9	102	1.2e-10	0.00049	BP	H_vs_O	down
GO:0006950	response to stress	2434	143	99.12	103	3.9e-07	0.00049	BP	H_vs_O	down
GO:0032774	RNA biosynthetic process	1990	130	81.04	104	2.9e-09	0.00051	BP	H_vs_O	down
GO:0009890	negative regulation of biosynthetic proc...	1154	81	46.99	105	4.3e-07	0.00052	BP	H_vs_O	down
GO:2000113	negative regulation of cellular macromol...	1043	76	42.47	106	2.4e-07	0.00054	BP	H_vs_O	down
GO:0003006	developmental process involved in reprod...	1433	100	58.35	107	1.6e-08	0.00055	BP	H_vs_O	down
GO:0051248	negative regulation of protein metabolic...	765	62	31.15	108	9.6e-08	0.00055	BP	H_vs_O	down
GO:0009719	response to endogenous stimulus	1139	77	46.38	109	3.8e-06	0.00056	BP	H_vs_O	down
GO:0051130	positive regulation of cellular componen...	914	70	37.22	110	1.2e-07	0.00057	BP	H_vs_O	down
GO:0008283	cell population proliferation	1215	76	49.48	111	6.9e-05	0.0006	BP	H_vs_O	down
GO:0019220	regulation of phosphate metabolic proces...	941	77	38.32	112	1.2e-09	0.00062	BP	H_vs_O	down
GO:0031668	cellular response to extracellular stimu...	236	25	9.61	113	1.1e-05	0.00066	BP	H_vs_O	down
GO:0022402	cell cycle process	1161	73	47.28	114	8.4e-05	0.00067	BP	H_vs_O	down
GO:0031327	negative regulation of cellular biosynth...	1133	79	46.14	115	8.1e-07	0.00069	BP	H_vs_O	down
GO:0019219	regulation of nucleobase-containing comp...	2254	153	91.79	116	1.6e-12	0.0007	BP	H_vs_O	down
GO:0048513	animal organ development	2655	165	108.11	117	2.5e-10	0.0007	BP	H_vs_O	down
GO:0022603	regulation of anatomical structure morph...	736	64	29.97	118	3.7e-09	0.00074	BP	H_vs_O	down
GO:0051301	cell division	490	37	19.95	119	0.0002	0.00074	BP	H_vs_O	down
GO:0090130	tissue migration	309	28	12.58	120	6e-05	0.00075	BP	H_vs_O	down
GO:0008360	regulation of cell shape	111	15	4.52	121	4.1e-05	0.00075	BP	H_vs_O	down
GO:0032869	cellular response to insulin stimulus	198	23	8.06	122	5.4e-06	0.00077	BP	H_vs_O	down
GO:0071496	cellular response to external stimulus	269	27	10.95	123	1.3e-05	0.00085	BP	H_vs_O	down
GO:0006793	phosphorus metabolic process	1990	123	81.04	124	2.7e-07	0.00087	BP	H_vs_O	down
GO:0032879	regulation of localization	1537	102	62.59	125	1.4e-07	0.00094	BP	H_vs_O	down
GO:0051641	cellular localization	2384	131	97.08	126	5.7e-05	0.00096	BP	H_vs_O	down
GO:0033043	regulation of organelle organization	970	79	39.5	127	8.8e-10	0.00096	BP	H_vs_O	down
GO:0007562	eclosion	23	6	0.94	128	0.00025	0.00096	BP	H_vs_O	down
GO:0034654	nucleobase-containing compound biosynthe...	2415	149	98.34	129	6.3e-09	0.00107	BP	H_vs_O	down
GO:0031331	positive regulation of cellular cataboli...	345	35	14.05	130	5.2e-07	0.00107	BP	H_vs_O	down
GO:0035239	tube morphogenesis	892	76	36.32	131	2.5e-10	0.00111	BP	H_vs_O	down
GO:0006139	nucleobase-containing compound metabolic...	3710	205	151.08	132	1.6e-08	0.00112	BP	H_vs_O	down
GO:1901362	organic cyclic compound biosynthetic pro...	2690	154	109.54	133	5.5e-07	0.00113	BP	H_vs_O	down
GO:0019827	stem cell population maintenance	212	21	8.63	134	0.00015	0.00114	BP	H_vs_O	down
GO:1903008	organelle disassembly	83	13	3.38	135	2.8e-05	0.00118	BP	H_vs_O	down
[truncated: 1,342 more rows]

## Sheet: TableS5_ Goenrichment_sharedDE
GO.ID	Term	Annotated	Significant	Expected	Rank in parentchildFisher	classicFisher	parentchildFisher	name	cat
[truncated: 57 more rows]

[truncated: 2 more sheets: TableS6_moduleMembership_summ, TableS11_module_popGen_Dunns]
